# Supplementary material for: Proteomic expression profiling of Haemophilus influenzae grown in pooled human sputum from adults with chronic obstructive pulmonary disease reveal antioxidant and stress responses
Source: BMC Microbiol. 2010 Jun 1;10:162. doi: 10.1186/1471-2180-10-162 (PMC2887450; doi:10.1186/1471-2180-10-162)
Supplement: Additional file 1 — Proteins of Haemophilus influenzae strain 11P6H identified by proteomic expression profiling. Column A. Protein number (arbitrary numbering) Column B. Highest score from BLAST search Column C. Molecular weight of protein Column D. Protein probabilities values as calculated by Proteinprophet algorithm for proteins detected during growth in chemically define media (CDM).Number in parentheses represents the sequence coverage expressed by the percentage of amino acid residues identified.All peptides were filtered with a set of criteria as specified in the Methods. Column E. Protein probabilities for proteins detected during growth in 20% pooled human sputum. [file 1471-2180-10-162-S1.XLS]

## Sheet: Sheet1
#	MS/MS View:Identified Proteins (1402)	Molecular Weight	CDM	SPUTUM
1	gene_1260_ZP_01783592.1|_cytidylate_kinase_[Haemophilus_influenzae_22.1-21]1	3 kDa	100% (100%)	52% (0%)
2	gene_397_ZP_00155374.1|_COG2975:_Uncharacterized_protein_conserved_in_bacteria1	8 kDa	100% (73%)	100% (73%)
3	gene_813_ZP_01784134.1|_50S_ribosomal_protein_L4_[Haemophilus_influenzae_22.1-21]1	5 kDa	100% (71%)	100% (59%)
4	gene_570_YP_248257.1|_translation_initiation_factor_IF-1_[Haemophilus_influenzae1	8 kDa	100% (69%)	100% (50%)
5	gene_724_AAX87749.1|_SirA_[Haemophilus_influenzae_86-028NP]1	9 kDa	100% (67%)	99% (30%)
6	gene_893_ZP_00155860.1|_COG3681:_Uncharacterized_conserved_protein_[Haemophilus1	8 kDa	100% (66%)	100% (25%)
7	gene_694_ZP_01793267.1|_glycerophosphodiester_phosphodiesterase_[Haemophilus_influenzae1	7 kDa	100% (65%)	95% (60%)
8	gene_1443_no_hits_found	4 kDa	100% (65%)	100% (39%)
9	gene_1250_ZP_01790765.1|_malate_dehydrogenase_[Haemophilus_influenzae_PittAA]1	33 kDa	100% (64%)	100% (45%)
10	gene_455_YP_248142.1|_DNA-binding_protein_HU_[Haemophilus_influenzae_86-028NP]1	9 kDa	100% (63%)	100% (56%)
11	gene_308_NP_438801.1|_50S_ribosomal_protein_L7/L12_[Haemophilus_influenzae_Rd_KW20]1	12 kDa	100% (62%)	100% (74%)
12	gene_509_ZP_01784664.1|_F0F1_ATP_synthase_subunit_B_[Haemophilus_influenzae_22.1-21]1	17 kDa	100% (62%)	100% (56%)
13	gene_66_YP_001290416.1|_hypothetical_protein_CGSHiEE_03015_[Haemophilus_influenzae1	6 kDa	100% (61%)	100% (58%)
14	gene_607_YP_001343409.1|_translation_elongation_factor_Tu_[Actinobacillus_succinogenes1	11 kDa	100% (61%)	100% (67%)
15	gene_1313_no_hits_found	3 kDa	98% (61%)	100% (61%)
16	gene_782_ZP_00154345.1|_COG2077:_Peroxiredoxin_[Haemophilus_influenzae_R2846]1	18 kDa	100% (60%)	100% (32%)
17	gene_936_YP_001292829.1|_acriflavine_resistance_protein_[Haemophilus_influenzae_PittGG]1	10 kDa	100% (59%)	100% (30%)
18	gene_376_YP_001290120.1|_adenylate_kinase_[Haemophilus_influenzae_PittEE]1	24 kDa	100% (58%)	100% (53%)
19	gene_1629_YP_249325.1|_hypothetical_protein_NTHI1907_[Haemophilus_influenzae_86-028NP]1	7 kDa	100% (58%)	100% (58%)
20	gene_1095_YP_001291074.1|_uridylate_kinase_[Haemophilus_influenzae_PittEE]1	26 kDa	100% (57%)	100% (20%)
21	gene_564_ZP_00156362.1|_COG0234:_Co-chaperonin_GroES_(HSP10)_[Haemophilus_influenzae1	10 kDa	100% (57%)	100% (53%)
22	gene_828_NP_438951.1|_30S_ribosomal_protein_S8_[Haemophilus_influenzae_Rd_KW20]1	14 kDa	100% (57%)	100% (42%)
23	gene_968_ZP_01789805.1|_hypothetical_protein_CGSHiAA_08620_[Haemophilus_influenzae1	6 kDa	100% (57%)	95% (33%)
24	gene_269_ZP_01790871.1|_putative_deoxyribonucleotide_triphosphate_pyrophosphatase_[Haemophilus_influenzae_PittAA]1	21 kDa	100% (55%)	100% (23%)
25	gene_401_ZP_00155377.2|_hypothetical_protein_Hflu103000580_[Haemophilus_influenzae_R2846]1	16 kDa	100% (55%)	100% (32%)
26	gene_634_YP_001289889.1|_bifunctional_2',3'-cyclic_nucleotide_2'-phosphodiesterase/3'-nucleotidase_periplasmic_precursor_protein_[Haemophilus_influenzae_PittEE]1	44 kDa	100% (55%)	100% (47%)
27	gene_212_NP_438373.1|_30S_ribosomal_protein_S16_[Haemophilus_influenzae_Rd_KW20]1	9 kDa	100% (55%)	100% (55%)
28	gene_193_YP_247903.1|_Sec-independent_protein_translocase_protein_TatA/E_[Haemophilus1	8 kDa	100% (55%)	95% (32%)
29	gene_1385_NP_439681.1|_glutaredoxin_1_[Haemophilus_influenzae_Rd_KW20]1	10 kDa	100% (54%)	100% (48%)
30	gene_1483_ZP_00157283.1|_COG0102:_Ribosomal_protein_L13_[Haemophilus_influenzae_R2866]1	16 kDa	100% (54%)	100% (61%)
31	gene_92_ZP_00154813.1|_COG0526:_Thiol-disulfide_isomerase_and_thioredoxins_[Haemophilus_influenzae_R2846]1	12 kDa	100% (53%)	100% (58%)
32	gene_1545_ZP_01796984.1|_phosphate-binding_periplasmic_protein_precursor_PstS_[Haemophilus1	9 kDa	100% (53%)	100% (85%)
33	gene_835_ZP_00155917.1|_COG0099:_Ribosomal_protein_S13_[Haemophilus_influenzae_R2846]1	13 kDa	100% (53%)	100% (52%)
34	gene_788_NP_438916.1|_phosphoglyceromutase_[Haemophilus_influenzae_Rd_KW20]1	26 kDa	100% (52%)	100% (56%)
35	gene_5_ZP_00154729.1|_COG1758:_DNA-directed_RNA_polymerase,_subunit_K/omega1	10 kDa	100% (52%)	100% (52%)
36	gene_1493_YP_001290729.1|_hypothetical_protein_CGSHiEE_04765_[Haemophilus_influenzae1	6 kDa	100% (52%)	98% (46%)
37	gene_1141_ZP_00155629.2|_COG0031:_Cysteine_synthase_[Haemophilus_influenzae_R2846]1	33 kDa	100% (51%)	100% (48%)
38	gene_955_ZP_00155796.2|_COG0264:_Translation_elongation_factor_Ts_[Haemophilus_influenzae_R2846]1	30 kDa	100% (51%)	100% (37%)
39	gene_1_ZP_00154725.2|_COG1304:_L-lactate_dehydrogenase_(FMN-dependent)_and_related_alpha-hydroxy_acid_dehydrogenases_[Haemophilus_influenzae_R2846]1	42 kDa	100% (50%)	100% (44%)
40	gene_197_YP_247907.1|_Ferric_uptake_regulation_protein_[Haemophilus_influenzae_86-028NP]1	17 kDa	100% (50%)	100% (39%)
41	gene_1004_NP_439112.1|_50S_ribosomal_protein_L28_[Haemophilus_influenzae_Rd_KW20]1	9 kDa	100% (50%)	100% (44%)
42	gene_849_YP_001291295.1|_carbon_storage_regulator_[Haemophilus_influenzae_PittEE]1	7 kDa	100% (49%)	94% (19%)
43	gene_1471_YP_249125.1|_hypothetical_protein_NTHI1674_[Haemophilus_influenzae_86-028NP]1	7 kDa	100% (49%)	100% (23%)
44	gene_895_NP_439017.1|_hypothetical_protein_HI0857_[Haemophilus_influenzae_Rd_KW20]1	11 kDa	100% (49%)	100% (55%)
45	gene_824_NP_246344.1|_50S_ribosomal_protein_L14_[Pasteurella_multocida_subsp._multocida_str._Pm70]1	14 kDa	100% (49%)	100% (35%)
46	gene_957_ZP_00155794.1|_COG2825:_Outer_membrane_protein_[Haemophilus_influenzae_R2846]1	22 kDa	100% (49%)	100% (41%)
47	gene_606_NP_438735.1|_hypothetical_protein_HI0577_[Haemophilus_influenzae_Rd_KW20]1	11 kDa	100% (48%)	100% (43%)
48	gene_123_ZP_00156433.1|_COG0050:_GTPases_-_translation_elongation_factors_[Haemophilus_influenzae_R2866]1	33 kDa	100% (48%)	100% (40%)
49	gene_1648_ZP_00154968.2|_COG0443:_Molecular_chaperone_[Haemophilus_influenzae_R2846]1	68 kDa	100% (48%)	100% (50%)
50	gene_791_NP_438919.1|_hypothetical_protein_HI0760_[Haemophilus_influenzae_Rd_KW20]1	11 kDa	100% (48%)	100% (48%)
51	gene_1328_NP_439732.1|_DNA-binding_protein_H-NS_[Haemophilus_influenzae_Rd_KW20]1	15 kDa	100% (48%)	100% (45%)
52	gene_404_NP_438538.2|_scaffold_protein_[Haemophilus_influenzae_Rd_KW20]1	13 kDa	100% (48%)	100% (48%)
53	gene_825_ZP_00155927.1|_COG0198:_Ribosomal_protein_L24_[Haemophilus_influenzae_R2846]1	11 kDa	100% (48%)	100% (41%)
54	gene_1346_ZP_00349595.1|_COG4383:_Mu-like_prophage_protein_gp29_[Haemophilus_influenzae1	9 kDa	100% (47%)	89% (0%)
55	gene_717_ZP_00156515.1|_COG0740:_Protease_subunit_of_ATP-dependent_Clp_proteases_[Haemophilus_influenzae_R2866]1	21 kDa	100% (47%)	100% (18%)
56	gene_716_ZP_01789568.1|_trigger_factor_[Haemophilus_influenzae_3655]1	48 kDa	100% (47%)	100% (45%)
57	gene_546_ZP_00155517.2|_COG0191:_Fructose/tagatose_bisphosphate_aldolase_[Haemophilus_influenzae_R2846]1	39 kDa	100% (47%)	100% (36%)
58	gene_804_YP_001291337.1|_aldolase_[Haemophilus_influenzae_PittEE]1	32 kDa	100% (46%)	100% (30%)
59	gene_844_ZP_00155908.1|_COG0233:_Ribosome_recycling_factor_[Haemophilus_influenzae_R2846]1	21 kDa	100% (46%)	100% (41%)
60	gene_1204_ZP_01786984.1|_conserved_glutaredoxin-related_protein_[Haemophilus_influenzae_22.4-21]1	12 kDa	100% (46%)	100% (26%)
61	gene_388_NP_438524.1|_iron-chelated_ABC_transporter_periplasmic-binding_protein_[Haemophilus_influenzae_Rd_KW20]1	32 kDa	100% (46%)	100% (44%)
62	gene_789_NP_438917.1|_50S_ribosomal_protein_L31_[Haemophilus_influenzae_Rd_KW20]1	8 kDa	100% (46%)	100% (43%)
63	gene_869_YP_001291275.1|_fumarate_reductase_subunit_C_[Haemophilus_influenzae_PittEE]1	16 kDa	100% (46%)	100% (28%)
64	gene_932_ZP_00155819.1|_COG3024:_Uncharacterized_protein_conserved_in_bacteria1	8 kDa	100% (46%)	94% (32%)
65	gene_1419_ZP_00155061.2|_hypothetical_protein_Hflu103000875_[Haemophilus_influenzae_R2846]1	28 kDa	100% (45%)	100% (13%)
66	gene_652_ABD78986.1|_HI0656-like_protein_[Haemophilus_influenzae]1	20 kDa	100% (45%)	100% (17%)
67	gene_971_ZP_01788040.1|_hypothetical_protein_CGSHi3655_07619_[Haemophilus_influenzae1	5 kDa	97% (45%)	100% (67%)
68	gene_487_YP_001290011.1|_ATP-dependent_proteinase_[Haemophilus_influenzae_PittEE]1	14 kDa	100% (45%)	100% (31%)
69	gene_858_NP_438982.2|_galactose_ABC_transporter_periplasmic-binding_protein_[Haemophilus_influenzae_Rd_KW20]1	36 kDa	100% (45%)	100% (50%)
70	gene_839_NP_438963.1|_50S_ribosomal_protein_L17_[Haemophilus_influenzae_Rd_KW20]1	15 kDa	100% (45%)	100% (47%)
71	gene_1654_YP_001290579.1|_dihydrolipoamide_dehydrogenase_[Haemophilus_influenzae_PittEE]1	51 kDa	100% (45%)	100% (34%)
72	gene_667_YP_001291445.1|_D-tyrosyl-tRNA_deacylase_[Haemophilus_influenzae_PittEE]1	16 kDa	100% (44%)	100% (40%)
73	gene_470_YP_001292394.1|_preprotein_translocase_subunit_SecG_[Haemophilus_influenzae_PittGG]1	12 kDa	100% (44%)	100% (25%)
74	gene_949_ZP_00155803.1|_hypothetical_protein_Hflu103000241_[Haemophilus_influenzae_R2846]1	11 kDa	100% (44%)	97% (18%)
75	gene_562_NP_438698.1|_urease_subunit_beta_[Haemophilus_influenzae_Rd_KW20]1	11 kDa	100% (44%)	100% (24%)
76	gene_494_YP_001292418.1|_hypothetical_protein_CGSHiGG_05580_[Haemophilus_influenzae1	7 kDa	100% (44%)	86% (0%)
77	gene_483_YP_001290015.1|_stationary-phase_survival_protein_SurA_[Haemophilus_influenzae_PittEE]1	34 kDa	100% (43%)	100% (24%)
78	gene_364_ZP_00156176.1|_COG0347:_Nitrogen_regulatory_protein_PII_[Haemophilus_influenzae_R2866]1	13 kDa	100% (43%)	95% (24%)
79	gene_983_ZP_01789819.1|_phosphopyruvate_hydratase_[Haemophilus_influenzae_PittAA]1	46 kDa	100% (43%)	100% (32%)
80	gene_1229_ZP_00154405.1|_COG0720:_6-pyruvoyl-tetrahydropterin_synthase_[Haemophilus_influenzae_R2846]1	16 kDa	100% (43%)	100% (27%)
81	gene_1667_ZP_00154984.2|_COG0539:_Ribosomal_protein_S1_[Haemophilus_influenzae_R2846]1	60 kDa	100% (42%)	100% (33%)
82	gene_967_ZP_01789804.1|_hypothetical_protein_CGSHiAA_08615_[Haemophilus_influenzae1	5 kDa	100% (42%)	99% (31%)
83	gene_1666_ZP_00154983.2|_COG0776:_Bacterial_nucleoid_DNA-binding_protein_[Haemophilus1	10 kDa	100% (42%)	100% (42%)
84	gene_722_ZP_01784232.1|_putative_translation_initiation_inhibitor,_YjgF_family_protein_[Haemophilus_influenzae_22.1-21]1	14 kDa	100% (42%)	100% (48%)
85	gene_518_ZP_01796051.1|_S-ribosylhomocysteinase_[Haemophilus_influenzae_R3021]1	12 kDa	100% (42%)	98% (17%)
86	gene_1663_ZP_00154980.2|_COG0284:_Orotidine-5'-phosphate_decarboxylase_[Haemophilus_influenzae_R2846]1	25 kDa	100% (42%)	100% (31%)
87	gene_1489_YP_001290733.1|_exodeoxyribonuclease_VII_small_subunit_[Haemophilus_influenzae1	9 kDa	100% (42%)	100% (52%)
88	gene_1692_ZP_01794781.1|_putative_solute/DNA_competence_effector_[Haemophilus_influenzae_PittII]1	23 kDa	100% (42%)	100% (33%)
89	gene_566_NP_438702.1|_50S_ribosomal_protein_L9_[Haemophilus_influenzae_Rd_KW20]1	16 kDa	100% (41%)	100% (41%)
90	gene_1359_ZP_00155130.2|_COG2877:_3-deoxy-D-manno-octulosonic_acid_(KDO)_8-phosphate_synthase_[Haemophilus_influenzae_R2846]1	31 kDa	100% (41%)	100% (32%)
91	gene_246_YP_001290235.1|_hypothetical_protein_CGSHiEE_01905_[Haemophilus_influenzae1	11 kDa	100% (41%)	100% (22%)
92	gene_505_ZP_00155478.2|_COG0055:_F0F1-type_ATP_synthase,_beta_subunit_[Haemophilus_influenzae_R2846]1	50 kDa	100% (41%)	100% (42%)
93	gene_565_ZP_01791078.1|_chaperonin_GroEL_[Haemophilus_influenzae_PittAA]1	58 kDa	100% (41%)	100% (40%)
94	gene_829_NP_438952.1|_50S_ribosomal_protein_L6_[Haemophilus_influenzae_Rd_KW20]1	19 kDa	100% (41%)	100% (33%)
95	gene_1093_ZP_00156905.2|_COG0764:_3-hydroxymyristoyl/3-hydroxydecanoyl-(acyl_carrier_protein)_dehydratases_[Haemophilus_influenzae_R2866]1	17 kDa	100% (41%)	100% (13%)
96	gene_1673_ZP_01789057.1|_transposase_[Haemophilus_influenzae_3655]1	9 kDa	95% (41%)	100% (30%)
97	gene_7_ZP_00154731.1|_COG0057:_Glyceraldehyde-3-phosphate_dehydrogenase/erythrose-4-phosphate_dehydrogenase_[Haemophilus_influenzae_R2846]1	36 kDa	100% (40%)	100% (39%)
98	gene_540_YP_001289959.1|_purine_nucleoside_phosphorylase_[Haemophilus_influenzae_PittEE]1	26 kDa	100% (40%)	100% (36%)
99	gene_863_ZP_00202029.1|_COG1607:_Acyl-CoA_hydrolase_[Haemophilus_influenzae_R2846]1	17 kDa	100% (40%)	100% (27%)
100	gene_1450_ZP_01788913.1|_transcription_elongation_factor_GreA_[Haemophilus_influenzae1	9 kDa	100% (40%)	100% (41%)
101	gene_35_NP_438201.1|_hypothetical_protein_HI0028_[Haemophilus_influenzae_Rd_KW20]1	11 kDa	100% (40%)	100% (27%)
102	gene_41_NP_438207.1|_hypothetical_protein_HI0034_[Haemophilus_influenzae_Rd_KW20]1	11 kDa	100% (40%)	100% (25%)
103	gene_1025_ZP_01789860.1|_acetyl-CoA_carboxylase_[Haemophilus_influenzae_PittAA]1	49 kDa	100% (40%)	100% (32%)
104	gene_1284_ZP_00349602.1|_COG0013:_Alanyl-tRNA_synthetase_[Haemophilus_influenzae_R2846]1	18 kDa	100% (40%)	94% (14%)
105	gene_874_ZP_00155878.1|_COG2913:_Small_protein_A_(tmRNA-binding)_[Haemophilus_influenzae_R2846]1	16 kDa	100% (39%)	100% (39%)
106	gene_24_YP_247680.1|_autonomous_glycyl_radical_cofactor_GrcA_[Haemophilus_influenzae_86-028NP]1	14 kDa	100% (39%)	100% (39%)
107	gene_325_ZP_01784439.1|_AmpD_[Haemophilus_influenzae_22.1-21]1	22 kDa	100% (39%)	100% (20%)
108	gene_845_ZP_01787903.1|_phosphoenolpyruvate_carboxykinase_[Haemophilus_influenzae_3655]1	59 kDa	100% (39%)	100% (35%)
109	gene_1134_NP_439253.1|_cytochrome_C-type_biogenesis_protein_[Haemophilus_influenzae_Rd_KW20]1	17 kDa	100% (39%)	98% (24%)
110	gene_107_YP_001290376.1|_heat_shock_protein_90_[Haemophilus_influenzae_PittEE]1	71 kDa	100% (39%)	100% (37%)
111	gene_547_ZP_00155518.2|_COG0126:_3-phosphoglycerate_kinase_[Haemophilus_influenzae_R2846]1	41 kDa	100% (39%)	100% (37%)
112	gene_639_ZP_00155571.2|_COG0480:_Translation_elongation_factors_(GTPases)_[Haemophilus_influenzae_R2846]1	77 kDa	100% (39%)	100% (32%)
113	gene_1737_NP_439855.1|_phosphocarrier_protein_HPr_[Haemophilus_influenzae_Rd_KW20]1	9 kDa	100% (39%)	100% (44%)
114	gene_288_ZP_00349614.1|_COG3012:_Uncharacterized_protein_conserved_in_bacteria_[Haemophilus_influenzae_R2846]1	18 kDa	100% (39%)	100% (31%)
115	gene_1660_YP_001290574.1|_DNA_replication_initiation_factor_[Haemophilus_influenzae_PittEE]1	13 kDa	100% (39%)	95% (20%)
116	gene_307_ZP_00154478.1|_COG0244:_Ribosomal_protein_L10_[Haemophilus_influenzae_R2846]1	18 kDa	100% (39%)	100% (39%)
117	gene_848_YP_001291296.1|_carbon_storage_regulator_[Haemophilus_influenzae_PittEE]1	32 kDa	100% (39%)	100% (33%)
118	gene_441_YP_001290058.1|_outer_membrane_opacity_protein_B_[Haemophilus_influenzae_PittEE]1	9 kDa	95% (38%)	100% (74%)
119	gene_1290_YP_248905.1|_phosphoribosylaminoimidazole_carboxylase_catalytic_subunit_[Haemophilus_influenzae_86-028NP]1	17 kDa	100% (38%)	100% (27%)
120	gene_1008_NP_439115.1|_deoxyuridine_5'-triphosphate_nucleotidohydrolase_[Haemophilus_influenzae_Rd_KW20]1	16 kDa	100% (38%)	100% (38%)
121	gene_341_ZP_00155324.2|_COG0173:_Aspartyl-tRNA_synthetase_[Haemophilus_influenzae_R2846]1	67 kDa	100% (38%)	100% (33%)
122	gene_340_ZP_00155323.2|_COG0494:_NTP_pyrophosphohydrolases_including_oxidative_damage_repair_enzymes_[Haemophilus_influenzae_R2846]1	18 kDa	100% (38%)	100% (25%)
123	gene_989_ZP_01785814.1|_hypothetical_protein_CGSHi22421_08273_[Haemophilus_influenzae_22.4-21]1	20 kDa	100% (38%)	99% (21%)
124	gene_49_YP_001290432.1|_exonuclease_III_[Haemophilus_influenzae_PittEE]1	31 kDa	100% (38%)	100% (34%)
125	gene_818_NP_438941.1|_50S_ribosomal_protein_L22_[Haemophilus_influenzae_Rd_KW20]1	12 kDa	100% (38%)	100% (36%)
126	gene_1479_NP_439599.1|_GTP_cyclohydrolase_I_[Haemophilus_influenzae_Rd_KW20]1	25 kDa	100% (38%)	100% (26%)
127	gene_515_YP_001289985.1|_predicted_phosphatase/phosphohexomutase_[Haemophilus_influenzae_PittEE]1	23 kDa	100% (38%)	100% (29%)
128	gene_1575_ZP_01785368.1|_hypothetical_protein_CGSHi22121_09123_[Haemophilus_influenzae_22.1-21]1	18 kDa	100% (38%)	98% (16%)
129	gene_747_ZP_00154658.1|_COG1464:_ABC-type_metal_ion_transport_system,_periplasmic_component/surface_antigen_[Haemophilus_influenzae_R2846]1	30 kDa	100% (38%)	100% (38%)
130	gene_1568_YP_001290654.1|_NAD(P)_transhydrogenase_subunit_alpha_[Haemophilus_influenzae_PittEE]1	55 kDa	100% (38%)	100% (19%)
131	gene_833_YP_248505.1|_50S_ribosomal_protein_L15_[Haemophilus_influenzae_86-028NP]1	15 kDa	100% (38%)	100% (42%)
132	gene_862_YP_001291282.1|_intracellular_septation_protein_A_[Haemophilus_influenzae_PittEE]1	21 kDa	100% (37%)	91% (0%)
133	gene_1343_YP_248953.1|_pyruvate_kinase_[Haemophilus_influenzae_86-028NP]1	49 kDa	100% (37%)	100% (47%)
134	gene_158_ZP_01789311.1|_3-ketoacyl-(acyl-carrier-protein)_reductase_[Haemophilus_influenzae_3655]1	25 kDa	100% (37%)	100% (36%)
135	gene_538_ZP_00155509.2|_COG0081:_Ribosomal_protein_L1_[Haemophilus_influenzae_R2846]1	24 kDa	100% (37%)	100% (35%)
136	gene_700_YP_001292624.1|_glycerophosphodiester_phosphodiesterase_[Haemophilus_influenzae_PittGG]1	20 kDa	100% (37%)	100% (32%)
137	gene_1430_ZP_01788928.1|_translation_initiation_factor_IF-3_[Haemophilus_influenzae_3655]1	15 kDa	100% (37%)	100% (33%)
138	gene_1532_P43870|T2D3_HAEIN_Type_II_restriction_enzyme_HindIII_(Endonuclease_HindIII)_(R.HindIII)1	35 kDa	100% (37%)	100% (29%)
139	gene_805_YP_001291336.1|_autoinducer-2_(AI-2)_kinase_[Haemophilus_influenzae_PittEE]1	37 kDa	100% (37%)	100% (22%)
140	gene_1222_YP_001290959.1|_dipeptide_transporter_ATP-binding_subunit_[Haemophilus_influenzae_PittEE]1	20 kDa	100% (37%)	100% (32%)
141	gene_1083_YP_001291084.1|_hypothetical_protein_CGSHiEE_06820_[Haemophilus_influenzae1	10 kDa	100% (37%)	100% (30%)
142	gene_1098_ZP_00155663.2|_COG0437:_Fe-S-cluster-containing_hydrogenase_components_1_[Haemophilus_influenzae_R2846]1	25 kDa	100% (37%)	100% (24%)
143	gene_600_ZP_00156390.1|_COG0678:_Peroxiredoxin_[Haemophilus_influenzae_R2866]1	27 kDa	100% (37%)	100% (49%)
144	gene_1411_ZP_00155069.2|_COG0016:_Phenylalanyl-tRNA_synthetase_alpha_subunit_[Haemophilus_influenzae_R2846]1	38 kDa	100% (36%)	100% (26%)
145	gene_1232_YP_001290951.1|_branched-chain_amino_acid_aminotransferase_[Haemophilus_influenzae_PittEE]1	38 kDa	100% (36%)	100% (24%)
146	gene_315_ZP_00154472.1|_COG0136:_Aspartate-semialdehyde_dehydrogenase_[Haemophilus_influenzae_R2846]1	40 kDa	100% (36%)	100% (39%)
147	gene_1345_ZP_00349596.1|_hypothetical_protein_Hflu103000960_[Haemophilus_influenzae_R2846]1	20 kDa	100% (36%)	100% (32%)
148	gene_1002_ZP_01792915.1|_diaminobutyrate--2-oxoglutarate_aminotransferase_[Haemophilus_influenzae_PittHH]1	49 kDa	100% (36%)	100% (25%)
149	gene_405_YP_248093.1|_cysteine_desulfurase_[Haemophilus_influenzae_86-028NP]1	45 kDa	100% (36%)	100% (9.9%)
150	gene_556_ZP_01793084.1|_aspartate_ammonia-lyase_[Haemophilus_influenzae_PittHH]1	51 kDa	100% (36%)	100% (34%)
151	gene_682_YP_248378.1|_glycerophosphodiester_phosphodiesterase_[Haemophilus_influenzae_86-028NP]1	42 kDa	100% (36%)	100% (33%)
152	gene_1021_ZP_01789856.1|_naphthoate_synthase_[Haemophilus_influenzae_PittAA]1	32 kDa	100% (36%)	100% (16%)
153	gene_897_ZP_00155856.2|_COG0542:_ATPases_with_chaperone_activity,_ATP-binding_subunit_[Haemophilus_influenzae_R2846]1	96 kDa	100% (36%)	100% (38%)
154	gene_1403_ZP_01786589.1|_riboflavin_synthase_subunit_beta_[Haemophilus_influenzae_22.4-21]1	16 kDa	100% (36%)	100% (28%)
155	gene_346_ZP_00156163.1|_COG0346:_Lactoylglutathione_lyase_and_related_lyases_[Haemophilus_influenzae_R2866]1	15 kDa	100% (36%)	100% (36%)
156	gene_148_YP_001290340.1|_N-acetylmannosamine-6-phosphate_2-epimerase_[Haemophilus_influenzae_PittEE]1	24 kDa	100% (36%)	100% (21%)
157	gene_986_ZP_01789822.1|_thiol-disulfide_interchange_protein_[Haemophilus_influenzae_PittAA]1	20 kDa	100% (35%)	100% (37%)
158	gene_1743_ZP_00154620.1|_COG0316:_Uncharacterized_conserved_protein_[Haemophilus_influenzae_R2846]1	12 kDa	100% (35%)	94% (26%)
159	gene_18_NP_438184.1|_DNA_polymerase_III_subunit_psi_[Haemophilus_influenzae_Rd_KW20]1	16 kDa	100% (35%)	100% (48%)
160	gene_1581_NP_439500.1|_hypothetical_protein_HI1349_[Haemophilus_influenzae_Rd_KW20]1	18 kDa	100% (35%)	100% (35%)
161	gene_416_YP_001290082.1|_outer_membrane_protein_[Haemophilus_influenzae_PittEE]1	21 kDa	100% (35%)	100% (28%)
162	gene_1075_ZP_01788144.1|_B12-dependent_methionine_synthase_[Haemophilus_influenzae_3655]1	18 kDa	100% (35%)	100% (34%)
163	gene_1501_ZP_01786507.1|_phosphoribosylglycinamide_formyltransferase_[Haemophilus_influenzae_22.4-21]1	23 kDa	100% (35%)	100% (16%)
164	gene_1716_ZP_01793286.1|_molybdate_transport_permease_protein_[Haemophilus_influenzae_PittHH]1	26 kDa	100% (35%)	100% (24%)
165	gene_866_NP_438990.1|_Trp_operon_repressor_[Haemophilus_influenzae_Rd_KW20]1	12 kDa	100% (35%)	100% (26%)
166	gene_508_ZP_01784663.1|_F0F1_ATP_synthase_subunit_delta_[Haemophilus_influenzae_22.1-21]1	19 kDa	100% (34%)	100% (39%)
167	gene_605_ZP_00155569.1|_COG2923:_Uncharacterized_protein_involved_in_the_oxidation_of_intracellular_sulfur_[Haemophilus_influenzae_R2846]1	14 kDa	100% (34%)	99% (0%)
168	gene_1417_ZP_00155063.2|_COG0846:_NAD-dependent_protein_deacetylases,_SIR2_family_[Haemophilus_influenzae_R2846]1	26 kDa	100% (34%)	100% (12%)
169	gene_319_NP_438461.1|_transcriptional_repressor_protein_MetJ_[Haemophilus_influenzae_Rd_KW20]1	12 kDa	100% (34%)	99% (13%)
170	gene_1584_ZP_00349545.1|_COG1176:_ABC-type_spermidine/putrescine_transport_system,_permease_component_I_[Haemophilus_influenzae_R2846]1	32 kDa	100% (34%)	100% (22%)
171	gene_214_YP_247923.1|_NAD_nucleotidase_[Haemophilus_influenzae_86-028NP]1	66 kDa	100% (34%)	100% (37%)
172	gene_1636_ZP_00157386.1|_COG2215:_ABC-type_uncharacterized_transport_system,_permease_component_[Haemophilus_influenzae_R2866]1	36 kDa	100% (34%)	100% (16%)
173	gene_1658_NP_439384.1|_uracil_phosphoribosyltransferase_[Haemophilus_influenzae_Rd_KW20]1	23 kDa	100% (34%)	100% (34%)
174	gene_826_ZP_00155926.2|_COG0094:_Ribosomal_protein_L5_[Haemophilus_influenzae_R2846]1	20 kDa	100% (34%)	100% (20%)
175	gene_1384_YP_249062.1|_3-oxoacyl-(acyl_carrier_protein)_synthase_I_[Haemophilus_influenzae_86-028NP]1	43 kDa	100% (34%)	100% (43%)
176	gene_194_ZP_01789528.1|_sec-independent_translocase_[Haemophilus_influenzae_3655]1	20 kDa	100% (34%)	100% (38%)
177	gene_1747_YP_249437.1|_argininosuccinate_synthase_[Haemophilus_influenzae_86-028NP]1	49 kDa	100% (34%)	100% (34%)
178	gene_1735_YP_249425.1|_glucose-specific_PTS_system_component_[Haemophilus_influenzae_86-028NP]1	18 kDa	100% (34%)	100% (40%)
179	gene_1546_ZP_01791766.1|_phosphate-binding_periplasmic_protein_precursor_PstS_[Haemophilus_influenzae_PittHH]1	29 kDa	100% (34%)	100% (39%)
180	gene_1669_NP_439789.1|_pyridoxine_biosynthesis_protein_[Haemophilus_influenzae_Rd_KW20]1	32 kDa	100% (34%)	100% (38%)
181	gene_793_ZP_00155948.2|_COG0639:_Diadenosine_tetraphosphatase_and_related_serine/threonine_protein_phosphatases_[Haemophilus_influenzae_R2846]1	26 kDa	100% (34%)	100% (19%)
182	gene_542_YP_001289957.1|_hypothetical_protein_CGSHiEE_00400_[Haemophilus_influenzae_PittEE]1	30 kDa	100% (34%)	100% (21%)
183	gene_1219_YP_001290962.1|_phosphoheptose_isomerase_[Haemophilus_influenzae_PittEE]1	21 kDa	100% (34%)	100% (26%)
184	gene_1422_ZP_00349568.1|_COG0846:_NAD-dependent_protein_deacetylases,_SIR2_family_[Haemophilus_influenzae_R2846]1	32 kDa	100% (33%)	100% (16%)
185	gene_352_YP_001290141.1|_opacity_associated_protein_[Haemophilus_influenzae_PittEE]1	36 kDa	100% (33%)	100% (26%)
186	gene_408_YP_001292339.1|_hypothetical_protein_CGSHiGG_05065_[Haemophilus_influenzae_PittGG]1	16 kDa	100% (33%)	100% (41%)
187	gene_665_NP_438828.1|_hypothetical_protein_HI0668_[Haemophilus_influenzae_Rd_KW20]1	9 kDa	100% (33%)	100% (33%)
188	gene_77_ZP_00154798.1|_COG0324:_tRNA_delta(2)-isopentenylpyrophosphate_transferase_[Haemophilus_influenzae_R2846]1	17 kDa	100% (33%)	100% (21%)
189	gene_892_YP_001291254.1|_putative_heme_iron_utilization_protein_[Haemophilus_influenzae_PittEE]1	29 kDa	100% (33%)	100% (23%)
190	gene_684_NP_438850.1|_glycerol_uptake_facilitator_protein_[Haemophilus_influenzae_Rd_KW20]1	23 kDa	100% (33%)	94% (13%)
191	gene_507_YP_001289993.1|_F0F1_ATP_synthase_subunit_alpha_[Haemophilus_influenzae_PittEE]1	56 kDa	100% (33%)	100% (33%)
192	gene_89_ZP_00154809.2|_COG0652:_Peptidyl-prolyl_cis-trans_isomerase_(rotamase)_-_cyclophilin_family_[Haemophilus_influenzae_R2846]1	19 kDa	100% (33%)	100% (39%)
193	gene_803_YP_001291338.1|_autoinducer-2_(AI-2)_modifying_protein_LsrG_[Haemophilus1	11 kDa	100% (33%)	99% (16%)
194	gene_133_NP_438296.1|_inorganic_pyrophosphatase_[Haemophilus_influenzae_Rd_KW20]1	17 kDa	100% (33%)	100% (24%)
195	gene_157_NP_438324.1|_acyl_carrier_protein_[Haemophilus_influenzae_Rd_KW20]1	9 kDa	100% (33%)	100% (50%)
196	gene_103_YP_001290380.1|_iron(III)_ABC_transporter_ATP-binding_protein_[Haemophilus_influenzae_PittEE]1	40 kDa	100% (33%)	100% (14%)
197	gene_1086_NP_439212.1|_hypothetical_protein_HI1053_[Haemophilus_influenzae_Rd_KW20]1	12 kDa	100% (33%)	100% (31%)
198	gene_481_ZP_00349632.1|_COG0125:_Thymidylate_kinase_[Haemophilus_influenzae_R2846]1	25 kDa	100% (32%)	100% (34%)
199	gene_1424_ZP_00155057.2|_hypothetical_protein_Hflu103000869_[Haemophilus_influenzae_R2846]1	38 kDa	100% (32%)	100% (33%)
200	gene_819_ZP_00155932.1|_COG0092:_Ribosomal_protein_S3_[Haemophilus_influenzae_R2846]1	26 kDa	100% (32%)	100% (24%)
201	gene_264_ZP_00155263.1|_COG1225:_Peroxiredoxin_[Haemophilus_influenzae_R2846]1	18 kDa	100% (32%)	95% (15%)
202	gene_1203_ZP_01794921.1|_Outer_membrane_protein_P5_[Haemophilus_influenzae_PittII]1	38 kDa	100% (32%)	100% (46%)
203	gene_749_ZP_00201960.1|_COG1135:_ABC-type_metal_ion_transport_system,_ATPase_component_[Haemophilus_influenzae_R2846]1	38 kDa	100% (32%)	100% (22%)
204	gene_870_G64097_fumarate_reductase_(EC_1.3.99.1)_iron-sulfur_protein_-_Haemophilus_influenzae_(strain_Rd_KW20)1	29 kDa	100% (32%)	100% (38%)
205	gene_567_NP_438703.1|_30S_ribosomal_protein_S18_[Haemophilus_influenzae_Rd_KW20]1	9 kDa	100% (32%)	100% (16%)
206	gene_851_YP_001291293.1|_hypothetical_protein_CGSHiEE_07985_[Haemophilus_influenzae_PittEE]1	16 kDa	100% (32%)	100% (31%)
207	gene_988_ZP_01789824.1|_extragenic_suppressor_[Haemophilus_influenzae_PittAA]1	30 kDa	100% (32%)	100% (25%)
208	gene_221_ZP_00349652.1|_COG2832:_Uncharacterized_protein_conserved_in_bacteria_[Haemophilus_influenzae_R2866]1	14 kDa	95% (32%)	100% (32%)
209	gene_1163_ZP_00155611.2|_COG0176:_Transaldolase_[Haemophilus_influenzae_R2846]1	35 kDa	100% (32%)	100% (38%)
210	gene_421_ZP_00155397.1|_COG0193:_Peptidyl-tRNA_hydrolase_[Haemophilus_influenzae_R2846]1	21 kDa	100% (31%)	100% (23%)
211	gene_720_ZP_00156518.1|_COG0250:_Transcription_antiterminator_[Haemophilus_influenzae_R2866]1	21 kDa	100% (31%)	100% (34%)
212	gene_1069_NP_439194.1|_nucleotide-binding_protein_[Haemophilus_influenzae_Rd_KW20]1	19 kDa	100% (31%)	100% (31%)
213	gene_432_ZP_01788386.1|_pyridoxine_kinase_[Haemophilus_influenzae_3655]1	32 kDa	100% (31%)	100% (33%)
214	gene_467_YP_001290031.1|_hypothetical_protein_CGSHiEE_00780_[Haemophilus_influenzae_PittEE]1	12 kDa	100% (31%)	100% (45%)
215	gene_177_NP_438348.1|_formate_acetyltransferase_1-like_protein_[Haemophilus_influenzae_Rd_KW20]1	86 kDa	100% (31%)	100% (32%)
216	gene_965_ZP_00202005.1|_COG1466:_DNA_polymerase_III,_delta_subunit_[Haemophilus_influenzae_R2846]1	40 kDa	100% (31%)	100% (9.9%)
217	gene_453_YP_001292379.1|_disulfide_bond_formation_protein_B_[Haemophilus_influenzae_PittGG]1	20 kDa	100% (31%)	100% (24%)
218	gene_1631_ZP_00154952.2|_COG3094:_Uncharacterized_protein_conserved_in_bacteria_[Haemophilus_influenzae_R2846]1	13 kDa	100% (31%)	95% (34%)
219	gene_196_ZP_01789526.1|_glutamate_dehydrogenase_[Haemophilus_influenzae_3655]1	49 kDa	100% (31%)	100% (38%)
220	gene_252_ZP_00155237.1|_COG1862:_Preprotein_translocase_subunit_YajC_[Haemophilus1	11 kDa	100% (31%)	100% (24%)
221	gene_871_ZP_01786364.1|_fumarate_reductase_flavoprotein_subunit_[Haemophilus_influenzae_22.4-21]1	66 kDa	100% (31%)	100% (26%)
222	gene_904_YP_248572.1|_glutamine_synthetase_[Haemophilus_influenzae_86-028NP]1	52 kDa	100% (31%)	100% (28%)
223	gene_267_ZP_00155266.1|_COG1544:_Ribosome-associated_protein_Y_(PSrp-1)_[Haemophilus_influenzae_R2846]1	12 kDa	100% (31%)	100% (33%)
224	gene_753_ZP_00154311.2|_hypothetical_protein_Hflu103001796_[Haemophilus_influenzae_R2846]1	17 kDa	100% (31%)	100% (17%)
225	gene_433_ZP_00156243.2|_COG0825:_Acetyl-CoA_carboxylase_alpha_subunit_[Haemophilus_influenzae_R2866]1	35 kDa	100% (31%)	100% (30%)
226	gene_1121_ZP_01788184.1|_conserved_ABC-type_transport_system_protein_[Haemophilus_influenzae_3655]1	23 kDa	100% (31%)	100% (40%)
227	gene_774_ZP_01793370.1|_export_protein_SecB_[Haemophilus_influenzae_PittHH]1	19 kDa	100% (31%)	100% (31%)
228	gene_156_ZP_01789309.1|_anaerobic_C4-dicarboxylate_transporter_[Haemophilus_influenzae_3655]1	48 kDa	100% (31%)	100% (24%)
229	gene_1331_NP_439729.1|_acetolactate_synthase_3_regulatory_subunit_[Haemophilus_influenzae_Rd_KW20]1	18 kDa	100% (31%)	100% (31%)
230	gene_1106_YP_001292986.1|_conserved_putative_membrane_protein_[Haemophilus_influenzae_PittGG]1	15 kDa	100% (31%)	99% (21%)
231	gene_1048_ZP_01796252.1|_transferrin-binding_protein_2_precursor_[Haemophilus_influenzae_R3021]1	13 kDa	98% (31%)	100% (32%)
232	gene_981_ZP_01789817.1|_hypothetical_protein_CGSHiAA_08680_[Haemophilus_influenzae_PittAA]1	20 kDa	100% (31%)	100% (30%)
233	gene_1274_ZP_00155203.1|_COG0104:_Adenylosuccinate_synthase_[Haemophilus_influenzae_R2846]1	47 kDa	100% (31%)	100% (19%)
234	gene_1635_ZP_00157385.2|_COG3683:_ABC-type_uncharacterized_transport_system,_periplasmic_component_[Haemophilus_influenzae_R2866]1	19 kDa	100% (31%)	100% (16%)
235	gene_1699_YP_001290537.1|_cell_morphogenesis/cell_wall_metabolism_regulator_[Haemophilus_influenzae_PittEE]1	25 kDa	100% (30%)	100% (33%)
236	gene_485_YP_001290013.1|_nucleoside_triphosphate_pyrophosphohydrolase_[Haemophilus_influenzae_PittEE]1	31 kDa	100% (30%)	100% (27%)
237	gene_569_YP_001289932.1|_30S_ribosomal_protein_S6_[Haemophilus_influenzae_PittEE]1	15 kDa	100% (30%)	100% (44%)
238	gene_578_YP_001289923.1|_6-phosphogluconate_dehydrogenase_[Haemophilus_influenzae_PittEE]1	53 kDa	100% (30%)	100% (24%)
239	gene_71_ZP_00154792.1|_COG1734:_DnaK_suppressor_protein_[Haemophilus_influenzae_R2846]1	17 kDa	100% (30%)	100% (37%)
240	gene_67_YP_001290415.1|_3-deoxy-manno-octulosonate_cytidylyltransferase_[Haemophilus_influenzae_PittEE]1	28 kDa	100% (30%)	100% (30%)
241	gene_560_YP_001289941.1|_urease_accessory_protein_UreE_[Haemophilus_influenzae_PittEE]1	21 kDa	100% (30%)	100% (30%)
242	gene_625_NP_438753.1|_ornithine_carbamoyltransferase_[Haemophilus_influenzae_Rd_KW20]1	38 kDa	100% (30%)	100% (29%)
243	gene_638_NP_438738.1|_30S_ribosomal_protein_S7_[Haemophilus_influenzae_Rd_KW20]1	18 kDa	100% (30%)	100% (48%)
244	gene_415_YP_001290083.1|_hypothetical_protein_CGSHiEE_01060_[Haemophilus_influenzae_PittEE]1	26 kDa	100% (30%)	95% (15%)
245	gene_1391_ZP_01790612.1|_ADP-heptose_synthase_[Haemophilus_influenzae_PittAA]1	52 kDa	100% (30%)	100% (17%)
246	gene_1117_ZP_00155651.1|_COG0834:_ABC-type_amino_acid_transport/signal_transduction_systems,_periplasmic_component/domain_[Haemophilus_influenzae_R2846]1	28 kDa	100% (30%)	100% (18%)
247	gene_1090_YP_001291079.1|_ribonuclease_HII_[Haemophilus_influenzae_PittEE]1	22 kDa	100% (30%)	100% (24%)
248	gene_624_ZP_00156417.1|_COG0561:_Predicted_hydrolases_of_the_HAD_superfamily_[Haemophilus_influenzae_R2866]1	31 kDa	100% (30%)	100% (18%)
249	gene_775_ZP_00156602.2|_COG0607:_Rhodanese-related_sulfurtransferase_[Haemophilus_influenzae_R2866]1	17 kDa	100% (30%)	100% (30%)
250	gene_1278_YP_248893.1|_hypothetical_protein_NTHI1413_[Haemophilus_influenzae_86-028NP]1	16 kDa	100% (30%)	100% (25%)
251	gene_1468_YP_001291719.1|_RNA_polymerase_sigma_factor_[Haemophilus_influenzae_PittGG]1	10 kDa	100% (30%)	100% (23%)
252	gene_831_NP_438954.1|_30S_ribosomal_protein_S5_[Haemophilus_influenzae_Rd_KW20]1	18 kDa	100% (30%)	100% (38%)
253	gene_1079_ABD78998.1|_HI1046-like_protein_[Haemophilus_influenzae]1	14 kDa	100% (30%)	100% (25%)
254	gene_646_YP_001291467.1|_phosphopantetheine_adenylyltransferase_[Haemophilus_influenzae_PittEE]1	17 kDa	100% (29%)	100% (38%)
255	gene_435_YP_001290064.1|_ABC_transporter_ATP-binding_protein_[Haemophilus_influenzae_PittEE]1	30 kDa	100% (29%)	100% (32%)
256	gene_1332_ZP_00155150.1|_COG0018:_Arginyl-tRNA_synthetase_[Haemophilus_influenzae_R2846]1	65 kDa	100% (29%)	100% (25%)
257	gene_771_YP_001291369.1|_export_protein_SecB_[Haemophilus_influenzae_PittEE]1	59 kDa	100% (29%)	100% (24%)
258	gene_63_YP_001290419.1|_mannonate_dehydratase_[Haemophilus_influenzae_PittEE]1	45 kDa	100% (29%)	100% (14%)
259	gene_284_ZP_00155282.2|_COG0689:_RNase_PH_[Haemophilus_influenzae_R2846]1	26 kDa	100% (29%)	100% (22%)
260	gene_516_ZP_01791911.1|_predicted_membrane_protein_[Haemophilus_influenzae_PittHH]1	17 kDa	100% (29%)	84% (0%)
261	gene_84_YP_001290399.1|_nucleotidyltransferase_[Haemophilus_influenzae_PittEE]1	17 kDa	100% (29%)	92% (9.7%)
262	gene_588_YP_001289913.1|_asparagine_synthetase_AsnA_[Haemophilus_influenzae_PittEE]1	37 kDa	100% (29%)	100% (25%)
263	gene_1054_NP_439162.1|_hypothetical_protein_HI1000_[Haemophilus_influenzae_Rd_KW20]1	10 kDa	98% (29%)	100% (34%)
264	gene_82_YP_001290401.1|_anaerobic_ribonucleoside_triphosphate_reductase_[Haemophilus_influenzae_PittEE]1	26 kDa	100% (29%)	100% (20%)
265	gene_378_YP_001290118.1|_UDP-glucose_4-epimerase_[Haemophilus_influenzae_PittEE]1	37 kDa	100% (29%)	100% (16%)
266	gene_1227_YP_001290956.1|_branched-chain_amino_acid_aminotransferase_[Haemophilus_influenzae_PittEE]1	15 kDa	99% (29%)	100% (49%)
267	gene_1639_ZP_01785104.1|_malic_enzyme_[Haemophilus_influenzae_22.1-21]1	21 kDa	100% (29%)	100% (34%)
268	gene_754_ZP_01796383.1|_nitrate/nitrite_response_regulator_protein_[Haemophilus_influenzae_R3021]1	23 kDa	100% (29%)	100% (16%)
269	gene_621_ZP_00156419.2|_COG0468:_RecA/RadA_recombinase_[Haemophilus_influenzae_R2866]1	38 kDa	100% (29%)	100% (16%)
270	gene_1721_YP_249413.1|_putative_UDP-glcNAc--lipooligosaccharide_N-acetylglucosaminyl_glycosyltransferase_[Haemophilus_influenzae_86-028NP]1	30 kDa	100% (29%)	100% (16%)
271	gene_944_ZP_00202009.1|_COG0730:_Predicted_permeases_[Haemophilus_influenzae_R2846]1	28 kDa	100% (29%)	99% (7.6%)
272	gene_954_ZP_01783959.1|_30S_ribosomal_protein_S2_[Haemophilus_influenzae_22.1-21]1	26 kDa	100% (29%)	100% (43%)
273	gene_797_ZP_01787854.1|_conserved_hypothetical_tRNA/rRNA_methyltransferase_[Haemophilus_influenzae_3655]1	18 kDa	100% (29%)	100% (36%)
274	gene_785_YP_001291354.1|_50S_ribosomal_protein_L31_[Haemophilus_influenzae_PittEE]1	29 kDa	100% (29%)	100% (18%)
275	gene_198_NP_438360.1|_flavodoxin_FldA_[Haemophilus_influenzae_Rd_KW20]1	20 kDa	100% (29%)	100% (18%)
276	gene_1627_ZP_01789014.1|_probable_periplasmic_serine_protease_do/HhoA-like_precursor_[Haemophilus_influenzae_3655]1	49 kDa	100% (29%)	100% (35%)
277	gene_350_ZP_00155333.1|_COG0231:_Translation_elongation_factor_P_(EF-P)/translation_initiation_factor_5A_(eIF-5A)_[Haemophilus_influenzae_R2846]1	21 kDa	100% (29%)	98% (16%)
278	gene_802_YP_001291339.1|_ribulose-phosphate_3-epimerase_[Haemophilus_influenzae_PittEE]1	26 kDa	100% (29%)	100% (20%)
279	gene_760_YP_001291378.1|_prolyl-tRNA_synthetase_[Haemophilus_influenzae_PittEE]1	17 kDa	100% (29%)	100% (40%)
280	gene_1360_ZP_00349586.1|_COG1052:_Lactate_dehydrogenase_and_related_dehydrogenases_[Haemophilus_influenzae_R2846]1	35 kDa	100% (29%)	100% (31%)
281	gene_811_ZP_00156632.2|_COG0051:_Ribosomal_protein_S10_[Haemophilus_influenzae_R2866]1	14 kDa	100% (29%)	100% (46%)
282	gene_1516_ZP_01785276.1|_hypothetical_protein_CGSHi22121_08663_[Haemophilus_influenzae1	7 kDa	93% (29%)	100% (55%)
283	gene_1416_ZP_00155064.1|_COG4502:_Uncharacterized_protein_conserved_in_bacteria_[Haemophilus_influenzae_R2846]1	18 kDa	100% (28%)	100% (32%)
284	gene_1249_ZP_00203136.1|_COG1438:_Arginine_repressor_[Haemophilus_influenzae_R2866]1	17 kDa	100% (28%)	100% (28%)
285	gene_693_ZP_01791236.1|_ketol-acid_reductoisomerase_[Haemophilus_influenzae_PittAA]1	54 kDa	100% (28%)	100% (28%)
286	gene_1559_YP_001290662.1|_predicted_dissimilatory_sulfite_reductase,_desulfoviridin,_gamma_subunit_[Haemophilus_influenzae_PittEE]1	12 kDa	100% (28%)	100% (25%)
287	gene_651_ABD78987.1|_HI0655-like_protein_[Haemophilus_influenzae]1	29 kDa	100% (28%)	100% (20%)
288	gene_553_NP_438689.1|_30S_ribosomal_protein_S21_[Haemophilus_influenzae_Rd_KW20]1	8 kDa	100% (28%)	100% (31%)
289	gene_1456_ZP_01797208.1|_predicted_phosphomannomutase_[Haemophilus_influenzae_R3021]1	47 kDa	100% (28%)	100% (36%)
290	gene_1011_NP_439118.1|_cAMP-regulatory_protein_[Haemophilus_influenzae_Rd_KW20]1	25 kDa	100% (28%)	100% (35%)
291	gene_88_ZP_01795231.1|_cysteinyl-tRNA_synthetase_[Haemophilus_influenzae_PittII]1	52 kDa	100% (28%)	100% (14%)
292	gene_633_YP_001289889.1|_bifunctional_2',3'-cyclic_nucleotide_2'-phosphodiesterase/3'-nucleotidase_periplasmic_precursor_protein_[Haemophilus_influenzae_PittEE]1	30 kDa	100% (28%)	100% (31%)
293	gene_1733_ZP_00154610.1|_COG3111:_Uncharacterized_conserved_protein_[Haemophilus_influenzae_R2846]1	13 kDa	100% (28%)	100% (30%)
294	gene_513_YP_001289987.1|_glucose-inhibited_division_protein_B_[Haemophilus_influenzae_PittEE]1	23 kDa	100% (28%)	100% (34%)
295	gene_241_YP_001290240.1|_polynucleotide_phosphorylase/polyadenylase_[Haemophilus_influenzae_PittEE]1	77 kDa	100% (28%)	100% (33%)
296	gene_1519_YP_001290702.1|_putative_prophage_repressor_CI_[Haemophilus_influenzae_PittEE]1	25 kDa	100% (28%)	100% (18%)
297	gene_1256_NP_439372.1|_5'-methylthioadenosine/S-adenosylhomocysteine_nucleosidase_[Haemophilus_influenzae_Rd_KW20]1	24 kDa	100% (28%)	100% (26%)
298	gene_127_YP_001290359.1|_high-affinity_zinc_transporter_periplasmic_component_[Haemophilus_influenzae_PittEE]1	37 kDa	100% (28%)	100% (31%)
299	gene_884_YP_001291261.1|_hypothetical_protein_CGSHiEE_07815_[Haemophilus_influenzae_PittEE]1	13 kDa	100% (28%)	100% (28%)
300	gene_1475_YP_249129.1|_hypothetical_protein_NTHI1679_[Haemophilus_influenzae_86-028NP]1	17 kDa	100% (28%)	100% (44%)
301	gene_369_YP_001290127.1|_quinol_dehydrogenase_periplasmic_component_[Haemophilus_influenzae_PittEE]1	20 kDa	100% (28%)	100% (22%)
302	gene_1728_NP_439846.1|_hypothetical_protein_HI1704_[Haemophilus_influenzae_Rd_KW20]1	41 kDa	100% (28%)	100% (17%)
303	gene_1192_ZP_00156995.2|_COG0602:_Organic_radical_activating_enzymes_[Haemophilus_influenzae_R2866]1	18 kDa	100% (28%)	100% (26%)
304	gene_1626_ZP_01789013.1|_acetyl-CoA_carboxylase_beta_subunit_[Haemophilus_influenzae_3655]1	33 kDa	100% (28%)	100% (18%)
305	gene_1652_YP_001290581.1|_pyruvate_dehydrogenase_subunit_E1_[Haemophilus_influenzae_PittEE]1	99 kDa	100% (28%)	100% (30%)
306	gene_872_YP_001291272.1|_lysyl-tRNA_synthetase_[Haemophilus_influenzae_PittEE]1	37 kDa	100% (28%)	100% (20%)
307	gene_780_YP_248458.1|_LexA_repressor_[Haemophilus_influenzae_86-028NP]1	23 kDa	100% (28%)	100% (35%)
308	gene_1586_ZP_00154912.1|_COG0687:_Spermidine/putrescine-binding_periplasmic_protein_[Haemophilus_influenzae_R2846]1	40 kDa	100% (28%)	100% (19%)
309	gene_906_ZP_00155839.2|_COG2244:_Membrane_protein_involved_in_the_export_of_O-antigen_and_teichoic_acid_[Haemophilus_influenzae_R2846]1	34 kDa	100% (27%)	100% (17%)
310	gene_1143_ZP_00155627.1|_COG0859:_ADP-heptose:LPS_heptosyltransferase_[Haemophilus_influenzae_R2846]1	39 kDa	100% (27%)	100% (18%)
311	gene_1244_YP_001290940.1|_acetate_kinase_[Haemophilus_influenzae_PittEE]1	44 kDa	100% (27%)	100% (32%)
312	gene_1697_YP_001290539.1|_molybdenum_cofactor_biosynthesis_protein_C_[Haemophilus_influenzae_PittEE]1	16 kDa	100% (27%)	100% (25%)
313	gene_666_YP_001291446.1|_flavodoxin_[Haemophilus_influenzae_PittEE]1	16 kDa	100% (27%)	100% (34%)
314	gene_974_ZP_00202004.1|_COG0582:_Integrase_[Haemophilus_influenzae_R2846]1	21 kDa	100% (27%)	100% (22%)
315	gene_1502_ZP_01788540.1|_phosphoribosylglycinamide_formyltransferase_[Haemophilus_influenzae_3655]1	31 kDa	100% (27%)	100% (32%)
316	gene_1543_ZP_00154868.1|_COG1528:_Ferritin-like_protein_[Haemophilus_influenzae_R2846]1	19 kDa	100% (27%)	100% (26%)
317	gene_61_YP_001290421.1|_zinc-type_alcohol_dehydrogenase_[Haemophilus_influenzae_PittEE]1	38 kDa	100% (27%)	100% (16%)
318	gene_1267_ZP_00203140.1|_COG4168:_ABC-type_antimicrobial_peptide_transport_system,_permease_component_[Haemophilus_influenzae_R2866]1	37 kDa	100% (27%)	100% (16%)
319	gene_972_ZP_00155784.1|_hypothetical_protein_Hflu103000221_[Haemophilus_influenzae_R2846]1	9 kDa	99% (27%)	100% (45%)
320	gene_290_YP_001290194.1|_uridine_phosphorylase_[Haemophilus_influenzae_PittEE]1	27 kDa	100% (27%)	100% (25%)
321	gene_736_NP_438767.1|_methylenetetrahydrofolate_dehydrogenase/methenyltetrahydrofolate_cyclohydrolase_[Haemophilus_influenzae_Rd_KW20]1	30 kDa	100% (27%)	100% (31%)
322	gene_1316_AAS77299.1|_adhesin_[Haemophilus_influenzae]1	52 kDa	100% (27%)	100% (32%)
323	gene_1484_ZP_00155018.1|_COG0103:_Ribosomal_protein_S9_[Haemophilus_influenzae_R2846]1	15 kDa	100% (27%)	100% (21%)
324	gene_344_ZP_00155327.1|_COG4456:_Virulence-associated_protein_and_related_proteins1	9 kDa	98% (27%)	100% (40%)
325	gene_1720_ZP_00154597.2|_COG0463:_Glycosyltransferases_involved_in_cell_wall_biogenesis_[Haemophilus_influenzae_R2846]1	34 kDa	100% (27%)	100% (12%)
326	gene_1099_YP_001291072.1|_cytochrome_c-type_protein_NrfB_[Haemophilus_influenzae_PittEE]1	24 kDa	100% (27%)	100% (42%)
327	gene_883_ZP_01787939.1|_molybdopterin-guanine_dinucleotide_biosynthesis_protein_A_[Haemophilus_influenzae_3655]1	23 kDa	100% (27%)	100% (39%)
328	gene_1006_ZP_01796203.1|_DNA_repair_protein_RadC_[Haemophilus_influenzae_R3021]1	12 kDa	100% (27%)	100% (17%)
329	gene_842_ZP_00155910.2|_COG0730:_Predicted_permeases_[Haemophilus_influenzae_R2846]1	29 kDa	100% (27%)	95% (13%)
330	gene_440_YP_001290059.1|_hydroxyethylthiazole_kinase_[Haemophilus_influenzae_PittEE]1	107 kDa	100% (27%)	100% (32%)
331	gene_581_ZP_00155550.2|_COG0363:_6-phosphogluconolactonase/Glucosamine-6-phosphate_isomerase/deaminase_[Haemophilus_influenzae_R2846]1	26 kDa	100% (27%)	100% (25%)
332	gene_1015_YP_001291141.1|_HIT-like_protein_[Haemophilus_influenzae_PittEE]1	13 kDa	100% (27%)	95% (28%)
333	gene_1544_ZP_00154869.2|_COG1528:_Ferritin-like_protein_[Haemophilus_influenzae_R2846]1	23 kDa	100% (27%)	100% (23%)
334	gene_587_NP_438720.1|_DNA-binding_transcriptional_regulator_AsnC_[Haemophilus_influenzae_Rd_KW20]1	17 kDa	100% (27%)	100% (30%)
335	gene_922_ZP_00155829.2|_COG1636:_Uncharacterized_protein_conserved_in_bacteria_[Haemophilus_influenzae_R2846]1	29 kDa	100% (27%)	100% (37%)
336	gene_265_ZP_01788232.1|_dihydrodipicolinate_synthase_[Haemophilus_influenzae_3655]1	32 kDa	100% (27%)	100% (18%)
337	gene_490_ZP_00155464.1|_COG0120:_Ribose_5-phosphate_isomerase_[Haemophilus_influenzae_R2846]1	23 kDa	100% (26%)	100% (23%)
338	gene_493_ZP_01786135.1|_conserved_hypothetical_stress-induced_protein_[Haemophilus_influenzae_22.4-21]1	33 kDa	100% (26%)	100% (29%)
339	gene_488_YP_001290011.1|_ATP-dependent_proteinase_[Haemophilus_influenzae_PittEE]1	75 kDa	100% (26%)	100% (14%)
340	gene_1066_NP_439182.1|_biotin_synthetase_[Haemophilus_influenzae_Rd_KW20]1	37 kDa	100% (26%)	100% (19%)
341	gene_1131_ZP_00201979.1|_COG2332:_Cytochrome_c-type_biogenesis_protein_CcmE_[Haemophilus_influenzae_R2846]1	16 kDa	100% (26%)	100% (36%)
342	gene_1298_YP_248912.1|_tyrosyl-tRNA_synthetase_[Haemophilus_influenzae_86-028NP]1	44 kDa	100% (26%)	100% (28%)
343	gene_1114_ZP_01783760.1|_probable_amino-acid_ABC_transporter_ATP-binding_protein_[Haemophilus_influenzae_22.1-21]1	29 kDa	100% (26%)	100% (33%)
344	gene_1452_YP_001290763.1|_23S_rRNA_methyltransferase_J_[Haemophilus_influenzae_PittEE]1	11 kDa	96% (26%)	100% (27%)
345	gene_920_YP_248579.1|_50S_ribosomal_protein_L21_[Haemophilus_influenzae_86-028NP]1	11 kDa	100% (26%)	100% (33%)
346	gene_255_YP_001290227.1|_queuine_tRNA-ribosyltransferase_[Haemophilus_influenzae_PittEE]1	44 kDa	100% (26%)	100% (19%)
347	gene_796_ABG48528.1|_LpsA_[Haemophilus_influenzae]1	15 kDa	100% (26%)	100% (18%)
348	gene_573_NP_438707.1|_dimethyladenosine_transferase_[Haemophilus_influenzae_Rd_KW20]1	33 kDa	100% (26%)	100% (17%)
349	gene_1020_ZP_00155739.1|_hypothetical_protein_Hflu103000173_[Haemophilus_influenzae_R2846]1	21 kDa	100% (26%)	100% (17%)
350	gene_504_NP_438638.1|_F0F1_ATP_synthase_subunit_epsilon_[Haemophilus_influenzae_Rd_KW20]1	16 kDa	95% (26%)	100% (44%)
351	gene_1617_NP_439427.1|_hydroxyacylglutathione_hydrolase_[Haemophilus_influenzae_Rd_KW20]1	27 kDa	100% (26%)	100% (16%)
352	gene_1670_NP_439790.2|_hypothetical_protein_HI1648_[Haemophilus_influenzae_Rd_KW20]1	21 kDa	100% (26%)	98% (15%)
353	gene_1680_YP_001290555.1|_hypothetical_protein_CGSHiEE_03765_[Haemophilus_influenzae_PittEE]1	20 kDa	100% (26%)	100% (34%)
354	gene_412_NP_438546.1|_colicin_transport_protein_[Haemophilus_influenzae_Rd_KW20]1	25 kDa	100% (26%)	100% (22%)
355	gene_209_NP_438370.2|_50S_ribosomal_protein_L19_[Haemophilus_influenzae_Rd_KW20]1	13 kDa	100% (26%)	100% (43%)
356	gene_228_ZP_00349653.1|_COG3059:_Predicted_membrane_protein_[Haemophilus_influenzae_R2866]1	23 kDa	100% (26%)	99% (9.6%)
357	gene_1751_YP_249441.1|_predicted_allophanate_hydrolase_subunit_1_[Haemophilus_influenzae_86-028NP]1	24 kDa	100% (26%)	94% (18%)
358	gene_1689_ZP_01796667.1|_hypothetical_protein_CGSHiR3021_08451_[Haemophilus_influenzae_R3021]1	21 kDa	100% (26%)	100% (42%)
359	gene_1705_YP_249397.1|_hypothetical_protein_NTHI1987_[Haemophilus_influenzae_86-028NP]1	23 kDa	100% (26%)	100% (36%)
360	gene_167_YP_001290310.1|_Na(+)-translocating_NADH-quinone_reductase_subunit_F_[Haemophilus_influenzae_PittEE]1	46 kDa	100% (26%)	100% (20%)
361	gene_1243_YP_001290941.1|_phosphate_acetyltransferase_[Haemophilus_influenzae_PittEE]1	77 kDa	100% (26%)	100% (23%)
362	gene_1152_YP_001293028.1|_ADP-L-glycero-D-mannoheptose-6-epimerase_[Haemophilus_influenzae_PittGG]1	35 kDa	100% (26%)	100% (31%)
363	gene_885_YP_001291260.1|_tRNA_(uracil-5-)-methyltransferase_[Haemophilus_influenzae_PittEE]1	42 kDa	100% (26%)	100% (21%)
364	gene_339_NP_438481.1|_hypothetical_protein_HI0315_[Haemophilus_influenzae_Rd_KW20]1	26 kDa	100% (26%)	100% (33%)
365	gene_1540_YP_249209.1|_anthranilate_synthase_component_I_[Haemophilus_influenzae_86-028NP]1	28 kDa	100% (26%)	100% (26%)
366	gene_1640_ZP_00154960.2|_COG0281:_Malic_enzyme_[Haemophilus_influenzae_R2846]1	82 kDa	100% (26%)	100% (19%)
367	gene_204_ZP_00154683.2|_COG3770:_Murein_endopeptidase_[Haemophilus_influenzae_R2846]1	32 kDa	100% (26%)	100% (27%)
368	gene_1662_NP_439381.1|_translation_initiation_factor_Sui1_[Haemophilus_influenzae_Rd_KW20]1	11 kDa	100% (25%)	94% (23%)
369	gene_1613_YP_001290614.1|_putative_NAD(P)H_nitroreductase_[Haemophilus_influenzae_PittEE]1	25 kDa	100% (25%)	100% (20%)
370	gene_462_ZP_01786167.1|_competence_protein_C_[Haemophilus_influenzae_22.4-21]1	20 kDa	100% (25%)	100% (29%)
371	gene_911_ZP_01784011.1|_N-acetylneuraminic_acid_synthase-like_protein_[Haemophilus_influenzae_22.1-21]1	21 kDa	100% (25%)	100% (14%)
372	gene_1647_ZP_01789033.1|_heat_shock_protein_[Haemophilus_influenzae_3655]1	41 kDa	100% (25%)	100% (17%)
373	gene_528_YP_001289971.1|_D-ribose_transporter_subunit_RbsB_[Haemophilus_influenzae_PittEE]1	30 kDa	100% (25%)	100% (15%)
374	gene_730_ZP_00156565.2|_COG2959:_Uncharacterized_enzyme_of_heme_biosynthesis_[Haemophilus_influenzae_R2866]1	45 kDa	100% (25%)	100% (31%)
375	gene_1019_Q4QLU2|RS20_HAEI8_30S_ribosomal_protein_S201	10 kDa	100% (25%)	100% (38%)
376	gene_149_ZP_00154356.1|_COG1638:_TRAP-type_C4-dicarboxylate_transport_system,_periplasmic_component_[Haemophilus_influenzae_R2846]1	36 kDa	100% (25%)	100% (25%)
377	gene_173_ZP_00154704.2|_COG4105:_DNA_uptake_lipoprotein_[Haemophilus_influenzae_R2846]1	29 kDa	100% (25%)	100% (29%)
378	gene_1165_ZP_01791277.1|_hypothetical_protein_CGSHiAA_07381_[Haemophilus_influenzae_PittAA]1	17 kDa	100% (25%)	100% (21%)
379	gene_239_YP_001290242.1|_hypothetical_protein_CGSHiEE_01940_[Haemophilus_influenzae_PittEE]1	18 kDa	100% (25%)	100% (43%)
380	gene_812_ZP_01784135.1|_50S_ribosomal_protein_L3_[Haemophilus_influenzae_22.1-21]1	18 kDa	100% (25%)	100% (25%)
381	gene_154_ZP_01795395.1|_HflK_[Haemophilus_influenzae_PittII]1	45 kDa	100% (25%)	100% (24%)
382	gene_219_YP_001290279.1|_GTP_cyclohydrolase_II_[Haemophilus_influenzae_PittEE]1	24 kDa	100% (25%)	100% (27%)
383	gene_1458_ZP_01788502.1|_hypothetical_protein_CGSHi3655_08691_[Haemophilus_influenzae_3655]1	19 kDa	100% (25%)	100% (35%)
384	gene_1655_ZP_01792573.1|_adenine_phosphoribosyltransferase_[Haemophilus_influenzae_PittHH]1	20 kDa	100% (25%)	100% (34%)
385	gene_1162_YP_001293037.1|_oligopeptide_permease_ABC_transporter_membrane_protein_[Haemophilus_influenzae_PittGG]1	61 kDa	100% (25%)	100% (26%)
386	gene_718_ZP_00154522.2|_COG1219:_ATP-dependent_protease_Clp,_ATPase_subunit_[Haemophilus_influenzae_R2846]1	46 kDa	100% (25%)	100% (27%)
387	gene_144_ZP_01789296.1|_glucosamine-6-phosphate_deaminase_[Haemophilus_influenzae_3655]1	30 kDa	100% (25%)	100% (24%)
388	gene_1305_NP_439745.1|_hypothetical_protein_HI1603_[Haemophilus_influenzae_Rd_KW20]1	26 kDa	100% (25%)	100% (21%)
389	gene_398_NP_438533.1|_ferredoxin_[Haemophilus_influenzae_Rd_KW20]1	12 kDa	100% (25%)	95% (25%)
390	gene_1726_YP_001290508.1|_5-methyltetrahydropteroyltriglutamate--homocysteine_methyltransferase_[Haemophilus_influenzae_PittEE]1	85 kDa	100% (25%)	100% (24%)
391	gene_653_ABD78985.1|_HI0656.1-like_protein_[Haemophilus_influenzae]1	20 kDa	100% (25%)	100% (26%)
392	gene_689_ZP_00154549.2|_COG0149:_Triosephosphate_isomerase_[Haemophilus_influenzae_R2846]1	27 kDa	100% (25%)	100% (19%)
393	gene_1158_NP_439277.1|_oligopeptide_ABC_transporter_ATP-binding_protein_[Haemophilus_influenzae_Rd_KW20]1	37 kDa	100% (25%)	100% (14%)
394	gene_1283_YP_248898.1|_putative_ABC-type_Co2+_transport_system,_periplasmic_component_[Haemophilus_influenzae_86-028NP]1	26 kDa	100% (25%)	100% (26%)
395	gene_744_ZP_00154655.1|_COG0564:_Pseudouridylate_synthases,_23S_RNA-specific_[Haemophilus_influenzae_R2846]1	25 kDa	100% (25%)	100% (16%)
396	gene_203_ZP_00154684.2|_COG0082:_Chorismate_synthase_[Haemophilus_influenzae_R2846]1	39 kDa	100% (25%)	100% (28%)
397	gene_577_YP_001289924.1|_6-phosphogluconate_dehydrogenase_[Haemophilus_influenzae_PittEE]1	25 kDa	100% (25%)	100% (7.7%)
398	gene_162_YP_001290305.1|_Na(+)-translocating_NADH-quinone_reductase_subunit_A_[Haemophilus_influenzae_PittEE]1	49 kDa	100% (25%)	100% (34%)
399	gene_506_YP_001289994.1|_F0F1_ATP_synthase_subunit_gamma_[Haemophilus_influenzae_PittEE]1	32 kDa	100% (25%)	100% (33%)
400	gene_304_ZP_00154481.1|_COG0180:_Tryptophanyl-tRNA_synthetase_[Haemophilus_influenzae_R2846]1	37 kDa	100% (25%)	100% (29%)
401	gene_616_ZP_01789591.1|_methionyl-tRNA_formyltransferase_[Haemophilus_influenzae_3655]1	35 kDa	100% (25%)	100% (38%)
402	gene_262_ZP_00155261.2|_COG0848:_Biopolymer_transport_protein_[Haemophilus_influenzae_R2846]1	16 kDa	100% (24%)	100% (40%)
403	gene_748_ZP_00201959.1|_COG2011:_ABC-type_metal_ion_transport_system,_permease_component_[Haemophilus_influenzae_R2846]1	25 kDa	100% (24%)	100% (16%)
404	gene_1402_ZP_00155078.2|_COG0017:_Aspartyl/asparaginyl-tRNA_synthetases_[Haemophilus_influenzae_R2846]1	53 kDa	100% (24%)	100% (17%)
405	gene_1615_YP_001290612.1|_methionyl-tRNA_synthetase_[Haemophilus_influenzae_PittEE]1	77 kDa	100% (24%)	100% (15%)
406	gene_790_YP_001291350.1|_hypothetical_protein_CGSHiEE_08300_[Haemophilus_influenzae_PittEE]1	43 kDa	100% (24%)	100% (21%)
407	gene_1370_ZP_01788670.1|_phospho-2-dehydro-3-heoxyheptonate_aldolase_[Haemophilus_influenzae_3655]1	40 kDa	100% (24%)	100% (31%)
408	gene_108_ZP_00154831.1|_COG0327:_Uncharacterized_conserved_protein_[Haemophilus_influenzae_R2846]1	28 kDa	100% (24%)	100% (18%)
409	gene_1466_YP_001291719.1|_RNA_polymerase_sigma_factor_[Haemophilus_influenzae_PittGG]1	15 kDa	99% (24%)	100% (31%)
410	gene_617_ZP_00155959.1|_COG0242:_N-formylmethionyl-tRNA_deformylase_[Haemophilus_influenzae_R2866]1	19 kDa	100% (24%)	100% (31%)
411	gene_1261_ZP_01790775.1|_fructose-1,6-bisphosphatase_[Haemophilus_influenzae_PittAA]1	37 kDa	100% (24%)	100% (34%)
412	gene_473_YP_001290025.1|_fructose-specific_PTS_IIA/HPr_components_[Haemophilus_influenzae_PittEE]1	53 kDa	100% (24%)	100% (8.2%)
413	gene_256_ZP_00155240.2|_COG0809:_S-adenosylmethionine:tRNA-ribosyltransferase-isomerase_(queuine_synthetase)_[Haemophilus_influenzae_R2846]1	41 kDa	100% (24%)	100% (14%)
414	gene_1679_ZP_00154994.1|_COG0279:_Phosphoheptose_isomerase_[Haemophilus_influenzae_R2846]1	21 kDa	100% (24%)	95% (18%)
415	gene_466_YP_001290032.1|_hypothetical_protein_CGSHiEE_00785_[Haemophilus_influenzae_PittEE]1	32 kDa	100% (24%)	100% (19%)
416	gene_1526_YP_001291637.1|_dihydroorotate_dehydrogenase_2_[Haemophilus_influenzae_PittGG]1	37 kDa	100% (24%)	100% (12%)
417	gene_232_YP_247942.1|_inositol-5-monophosphate_dehydrogenase_[Haemophilus_influenzae_86-028NP]1	52 kDa	100% (24%)	100% (25%)
418	gene_248_ZP_01786865.1|_putative_arsenate_reductase_[Haemophilus_influenzae_22.4-21]1	13 kDa	100% (24%)	100% (69%)
419	gene_1122_ZP_00155646.2|_COG1463:_ABC-type_transport_system_involved_in_resistance_to_organic_solvents,_periplasmic_component_[Haemophilus_influenzae_R2846]1	18 kDa	100% (24%)	100% (30%)
420	gene_838_YP_001291306.1|_DNA-directed_RNA_polymerase_subunit_alpha_[Haemophilus_influenzae_PittEE]1	36 kDa	100% (24%)	100% (26%)
421	gene_343_ZP_01795849.1|_S-adenosyl-L-methionine-dependent_methyltransferase_[Haemophilus_influenzae_R3021]1	27 kDa	100% (24%)	100% (15%)
422	gene_423_ZP_00155399.1|_COG2850:_Uncharacterized_conserved_protein_[Haemophilus_influenzae_R2846]1	46 kDa	100% (24%)	100% (28%)
423	gene_472_YP_001290026.1|_1-phosphofructokinase_[Haemophilus_influenzae_PittEE]1	34 kDa	100% (24%)	100% (15%)
424	gene_75_ZP_01792394.1|_probable_N-acetylmuramoyl-L-alanine_amidase_AmiB_precursor_[Haemophilus_influenzae_PittHH]1	34 kDa	100% (24%)	100% (12%)
425	gene_1251_ZP_01790766.1|_lysyl-tRNA_synthetase_[Haemophilus_influenzae_PittAA]1	57 kDa	100% (24%)	100% (23%)
426	gene_1319_AAX88272.1|_leucine-responsive_regulatory_protein_[Haemophilus_influenzae_86-028NP]1	18 kDa	100% (24%)	100% (36%)
427	gene_474_YP_001292398.1|_hypothetical_protein_CGSHiGG_05470_[Haemophilus_influenzae_PittGG]1	20 kDa	100% (24%)	100% (18%)
428	gene_95_ZP_00154815.2|_COG0626:_Cystathionine_beta-lyases/cystathionine_gamma-synthases_[Haemophilus_influenzae_R2846]1	41 kDa	100% (24%)	100% (28%)
429	gene_360_ZP_00349619.1|_COG1403:_Restriction_endonuclease_[Haemophilus_influenzae_R2846]1	23 kDa	100% (24%)	100% (16%)
430	gene_837_ZP_00156656.1|_COG0522:_Ribosomal_protein_S4_and_related_proteins_[Haemophilus_influenzae_R2866]1	23 kDa	100% (24%)	100% (24%)
431	gene_678_ZP_00154434.2|_COG0247:_Fe-S_oxidoreductase_[Haemophilus_influenzae_R2846]1	48 kDa	100% (24%)	100% (21%)
432	gene_90_YP_001290394.1|_putative_deoxyribonuclease_[Haemophilus_influenzae_PittEE]1	30 kDa	100% (24%)	100% (16%)
433	gene_733_NP_438764.1|_serine_acetyltransferase_[Haemophilus_influenzae_Rd_KW20]1	29 kDa	100% (24%)	100% (27%)
434	gene_478_ZP_01788453.1|_hypothetical_protein_CGSHi3655_02854_[Haemophilus_influenzae_3655]1	20 kDa	100% (24%)	100% (13%)
435	gene_1297_YP_248911.1|_sugar_fermentation_stimulation_protein_A_[Haemophilus_influenzae_86-028NP]1	27 kDa	100% (24%)	100% (16%)
436	gene_1072_ZP_01785908.1|_hypothetical_protein_CGSHi22421_08743_[Haemophilus_influenzae_22.4-21]1	31 kDa	100% (24%)	100% (17%)
437	gene_1549_ZP_00157218.2|_COG1117:_ABC-type_phosphate_transport_system,_ATPase_component_[Haemophilus_influenzae_R2866]1	29 kDa	100% (24%)	100% (21%)
438	gene_1618_YP_001290610.1|_hypothetical_protein_CGSHiEE_04100_[Haemophilus_influenzae_PittEE]1	31 kDa	100% (24%)	100% (16%)
439	gene_1592_YP_001290636.1|_ABC_transporter_ATPase_component_[Haemophilus_influenzae_PittEE]1	22 kDa	100% (23%)	94% (4.0%)
440	gene_1016_YP_001291140.1|_isoleucyl-tRNA_synthetase_[Haemophilus_influenzae_PittEE]1	107 kDa	100% (23%)	100% (16%)
441	gene_135_ZP_01793542.1|_uridine_kinase_[Haemophilus_influenzae_PittHH]1	24 kDa	100% (23%)	100% (14%)
442	gene_1428_ZP_01786575.1|_hypothetical_protein_CGSHi22421_10372_[Haemophilus_influenzae_22.4-21]1	17 kDa	100% (23%)	100% (32%)
443	gene_118_YP_001290365.1|_predicted_methyltransferase_[Haemophilus_influenzae_PittEE]1	24 kDa	100% (23%)	100% (19%)
444	gene_1602_ZP_00203198.1|_COG0858:_Ribosome-binding_factor_A_[Haemophilus_influenzae_R2866]1	15 kDa	100% (23%)	97% (14%)
445	gene_1538_ZP_00154864.1|_hypothetical_protein_Hflu103001072_[Haemophilus_influenzae_R2846]1	15 kDa	100% (23%)	100% (45%)
446	gene_980_ZP_01789816.1|_hypothetical_protein_CGSHiAA_08675_[Haemophilus_influenzae_PittAA]1	46 kDa	100% (23%)	100% (10%)
447	gene_695_ZP_00154543.2|_COG2503:_Predicted_secreted_acid_phosphatase_[Haemophilus_influenzae_R2846]1	31 kDa	100% (23%)	100% (28%)
448	gene_517_ZP_00155487.1|_COG1854:_LuxS_protein_involved_in_autoinducer_AI2_synthesis_[Haemophilus_influenzae_R2846]1	19 kDa	100% (23%)	100% (34%)
449	gene_1558_ZP_01790029.1|_hypothetical_protein_CGSHiAA_05999_[Haemophilus_influenzae_PittAA]1	36 kDa	100% (23%)	100% (17%)
450	gene_1482_ZP_00157284.1|_COG0685:_5,10-methylenetetrahydrofolate_reductase_[Haemophilus_influenzae_R2866]1	33 kDa	100% (23%)	100% (19%)
451	gene_25_YP_247681.1|_uracil-DNA_glycosylase_[Haemophilus_influenzae_86-028NP]1	25 kDa	100% (23%)	100% (26%)
452	gene_365_YP_001290131.1|_hypothetical_protein_CGSHiEE_01310_[Haemophilus_influenzae_PittEE]1	38 kDa	100% (23%)	100% (17%)
453	gene_795_ZP_01784151.1|_3,4-dihydroxy-2-butanone_4-phosphate_synthase_[Haemophilus_influenzae_22.1-21]1	23 kDa	100% (23%)	100% (20%)
454	gene_827_ZP_01784118.1|_30S_ribosomal_protein_S14_[Haemophilus_influenzae_22.1-21]1	15 kDa	100% (23%)	100% (34%)
455	gene_539_NP_438675.1|_50S_ribosomal_protein_L11_[Haemophilus_influenzae_Rd_KW20]1	15 kDa	100% (23%)	100% (11%)
456	gene_594_YP_001289908.1|_ribulose-phosphate_3-epimerase_[Haemophilus_influenzae_PittEE]1	24 kDa	100% (23%)	100% (15%)
457	gene_22_YP_247678.1|_Signal_peptidase_I_[Haemophilus_influenzae_86-028NP]1	40 kDa	100% (23%)	100% (25%)
458	gene_1133_NP_439252.1|_thiol-disulfide_interchange_protein_[Haemophilus_influenzae_Rd_KW20]1	21 kDa	100% (23%)	100% (31%)
459	gene_1470_ZP_01791839.1|_RNA_polymerase_sigma-70_factor_[Haemophilus_influenzae_PittHH]1	21 kDa	100% (23%)	95% (4.4%)
460	gene_1457_ZP_01791845.1|_hypothetical_protein_CGSHiHH_09510_[Haemophilus_influenzae_PittHH]1	19 kDa	100% (23%)	100% (18%)
461	gene_185_YP_001290324.1|_phosphatidylserine_decarboxylase_[Haemophilus_influenzae_PittEE]1	33 kDa	100% (23%)	100% (23%)
462	gene_320_NP_438462.1|_transcription_termination_factor_Rho_[Haemophilus_influenzae_Rd_KW20]1	47 kDa	100% (23%)	100% (19%)
463	gene_1397_NP_439623.1|_iron_chelatin_ABC_transporter_periplasmic-binding_protein_[Haemophilus_influenzae_Rd_KW20]1	39 kDa	100% (23%)	100% (23%)
464	gene_727_YP_001290250.1|_phosphate-starvation-inducible_protein_PsiE_[Haemophilus_influenzae_PittEE]1	15 kDa	93% (23%)	100% (51%)
465	gene_1342_ZP_00155143.1|_COG0305:_Replicative_DNA_helicase_[Haemophilus_influenzae_R2846]1	49 kDa	100% (23%)	100% (15%)
466	gene_891_YP_001291255.1|_heme-binding_lipoprotein_[Haemophilus_influenzae_PittEE]1	61 kDa	100% (23%)	100% (28%)
467	gene_519_ZP_00156324.2|_COG3700:_Acid_phosphatase_(class_B)_[Haemophilus_influenzae_R2866]1	26 kDa	100% (23%)	100% (20%)
468	gene_1438_NP_439474.1|_hypothetical_protein_HI1323_[Haemophilus_influenzae_Rd_KW20]1	18 kDa	100% (23%)	100% (23%)
469	gene_1429_ZP_00155053.1|_COG0676:_Uncharacterized_enzymes_related_to_aldose_1-epimerase_[Haemophilus_influenzae_R2846]1	31 kDa	100% (23%)	100% (24%)
470	gene_359_ZP_00155340.1|_COG0784:_FOG:_CheY-like_receiver_[Haemophilus_influenzae_R2846]1	24 kDa	100% (23%)	100% (25%)
471	gene_843_YP_001291301.1|_1-deoxy-D-xylulose_5-phosphate_reductoisomerase_[Haemophilus_influenzae_PittEE]1	44 kDa	100% (23%)	100% (15%)
472	gene_1498_YP_001290724.1|_tryptophan_synthase_subunit_beta_[Haemophilus_influenzae_PittEE]1	43 kDa	100% (23%)	100% (23%)
473	gene_1759_YP_001290478.1|_transcriptional_activator_[Haemophilus_influenzae_PittEE]1	35 kDa	100% (23%)	100% (20%)
474	gene_1596_ZP_00154918.2|_COG1525:_Micrococcal_nuclease_(thermonuclease)_homologs_[Haemophilus_influenzae_R2846]1	18 kDa	98% (23%)	100% (17%)
475	gene_12_ZP_01789171.1|_formate_dehydrogenase_accessory_protein_FdhE_[Haemophilus_influenzae_3655]1	21 kDa	100% (23%)	99% (18%)
476	gene_786_ZP_00155955.2|_COG2861:_Uncharacterized_protein_conserved_in_bacteria_[Haemophilus_influenzae_R2846]1	31 kDa	100% (23%)	100% (22%)
477	gene_618_YP_248302.1|_hypothetical_protein_NTHI0726_[Haemophilus_influenzae_86-028NP]1	16 kDa	100% (23%)	94% (11%)
478	gene_1207_NP_439326.1|_hypothetical_protein_HI1168_[Haemophilus_influenzae_Rd_KW20]1	14 kDa	100% (23%)	100% (29%)
479	gene_1634_YP_249330.1|_predicted_plasmid_maintenance_system_killer_protein_[Haemophilus_influenzae_86-028NP]1	12 kDa	100% (23%)	100% (41%)
480	gene_558_ZP_00155529.2|_COG0378:_Ni2+-binding_GTPase_involved_in_regulation_of_expression_and_maturation_of_urease_and_hydrogenase_[Haemophilus_influenzae_R2846]1	23 kDa	100% (23%)	100% (16%)
481	gene_635_ZP_01791557.1|_hypothetical_protein_CGSHiAA_01389_[Haemophilus_influenzae_PittAA]1	24 kDa	100% (23%)	100% (15%)
482	gene_1480_ZP_01785239.1|_GTP_cyclohydrolase_I_[Haemophilus_influenzae_22.1-21]1	10 kDa	100% (23%)	95% (32%)
483	gene_1000_NP_439108.1|_virulence-associated_protein_C_[Haemophilus_influenzae_Rd_KW20]1	15 kDa	99% (23%)	100% (27%)
484	gene_349_YP_001290144.1|_predicted_primosomal_replication_protein_N_[Haemophilus_influenzae_PittEE]1	23 kDa	100% (23%)	100% (8.8%)
485	gene_1118_ZP_00155650.1|_COG0766:_UDP-N-acetylglucosamine_enolpyruvyl_transferase_[Haemophilus_influenzae_R2846]1	45 kDa	100% (23%)	100% (15%)
486	gene_454_ZP_00155431.2|_COG0449:_Glucosamine_6-phosphate_synthetase,_contains_amidotransferase_and_phosphosugar_isomerase_domains_[Haemophilus_influenzae_R2846]1	67 kDa	100% (23%)	100% (24%)
487	gene_146_ZP_00349648.1|_COG1737:_Transcriptional_regulators_[Haemophilus_influenzae_R2866]1	31 kDa	100% (23%)	100% (22%)
488	gene_78_ZP_00154798.1|_COG0324:_tRNA_delta(2)-isopentenylpyrophosphate_transferase_[Haemophilus_influenzae_R2846]1	19 kDa	100% (23%)	96% (18%)
489	gene_1399_ZP_00349575.1|_COG1120:_ABC-type_cobalamin/Fe3+-siderophores_transport_systems,_ATPase_components_[Haemophilus_influenzae_R2846]1	29 kDa	100% (23%)	100% (15%)
490	gene_814_NP_438937.1|_50S_ribosomal_protein_L4_[Haemophilus_influenzae_Rd_KW20]1	22 kDa	100% (22%)	100% (32%)
491	gene_73_YP_001290408.1|_2-amino-4-hydroxy-6-hydroxymethyldihydropteridine_pyrophosphokinase_[Haemophilus_influenzae_PittEE]1	18 kDa	100% (22%)	100% (45%)
492	gene_1081_YP_001291086.1|_hypothetical_protein_CGSHiEE_06830_[Haemophilus_influenzae_PittEE]1	41 kDa	100% (22%)	100% (28%)
493	gene_704_YP_001291408.1|_stationary_phase_survival_protein_SurE_[Haemophilus_influenzae_PittEE]1	27 kDa	100% (22%)	99% (9.2%)
494	gene_191_ZP_01789531.1|_alcohol_dehydrogenase_class_III_[Haemophilus_influenzae_3655]1	41 kDa	100% (22%)	100% (32%)
495	gene_1245_YP_248863.1|_hypothetical_protein_NTHI1376_[Haemophilus_influenzae_86-028NP]1	17 kDa	100% (22%)	100% (24%)
496	gene_14_ZP_01784939.1|_formate_dehydrogenase,_iron-sulfur_subunit_[Haemophilus_influenzae_22.1-21]1	34 kDa	100% (22%)	100% (22%)
497	gene_816_NP_438939.1|_50S_ribosomal_protein_L2_[Haemophilus_influenzae_Rd_KW20]1	30 kDa	100% (22%)	100% (33%)
498	gene_958_YP_001291192.1|_protective_surface_antigen_D15_[Haemophilus_influenzae_PittEE]1	88 kDa	100% (22%)	100% (25%)
499	gene_1179_ZP_00156983.1|_COG0206:_Cell_division_GTPase_[Haemophilus_influenzae_R2866]1	45 kDa	100% (22%)	100% (22%)
500	gene_1378_YP_001290816.1|_lic-1_operon_protein_[Haemophilus_influenzae_PittEE]1	27 kDa	100% (22%)	99% (11%)
501	gene_1688_ZP_00157432.1|_COG0084:_Mg-dependent_DNase_[Haemophilus_influenzae_R2866]1	29 kDa	100% (22%)	100% (18%)
502	gene_2_ZP_00154726.2|_COG0796:_Glutamate_racemase_[Haemophilus_influenzae_R2846]1	31 kDa	100% (22%)	100% (11%)
503	gene_914_YP_001291234.1|_hypothetical_protein_CGSHiEE_07660_[Haemophilus_influenzae_PittEE]1	46 kDa	100% (22%)	100% (10%)
504	gene_840_ZP_00155912.2|_COG0664:_cAMP-binding_proteins_-_catabolite_geneactivator_and_regulatory_subunit_of_cAMP-dependent_protein_kinases_[Haemophilus_influenzae_R2846]1	16 kDa	100% (22%)	100% (45%)
505	gene_68_YP_001290414.1|_tetraacyldisaccharide_4'-kinase_[Haemophilus_influenzae_PittEE]1	38 kDa	100% (22%)	100% (19%)
506	gene_841_YP_001291303.1|_hypothetical_protein_CGSHiEE_08035_[Haemophilus_influenzae_PittEE]1	42 kDa	100% (22%)	100% (14%)
507	gene_1228_NP_439345.1|_hypothetical_protein_HI1189_[Haemophilus_influenzae_Rd_KW20]1	24 kDa	100% (22%)	100% (25%)
508	gene_1412_YP_001290793.1|_phenylalanyl-tRNA_synthetase_subunit_beta_[Haemophilus_influenzae_PittEE]1	87 kDa	100% (22%)	100% (16%)
509	gene_622_YP_001292539.1|_recombination_regulator_RecX_[Haemophilus_influenzae_PittGG]1	15 kDa	99% (22%)	100% (21%)
510	gene_491_ZP_00156300.2|_COG0111:_Phosphoglycerate_dehydrogenase_and_related_dehydrogenases_[Haemophilus_influenzae_R2866]1	45 kDa	100% (22%)	100% (23%)
511	gene_1624_YP_001290605.1|_SanA_[Haemophilus_influenzae_PittEE]1	26 kDa	100% (22%)	100% (12%)
512	gene_1317_ZP_00155164.2|_COG3025:_Uncharacterized_conserved_protein_[Haemophilus_influenzae_R2846]1	43 kDa	100% (22%)	100% (11%)
513	gene_1719_ZP_01787364.1|_putative_UDP-galactose--lipooligosaccharide_galactosyltransferase_[Haemophilus_influenzae_22.4-21]1	31 kDa	100% (22%)	100% (11%)
514	gene_1036_YP_001292912.1|_hypothetical_protein_CGSHiGG_08495_[Haemophilus_influenzae_PittGG]1	29 kDa	100% (22%)	100% (27%)
515	gene_326_YP_001290172.1|_apolipoprotein_N-acyltransferase_[Haemophilus_influenzae_PittEE]1	35 kDa	100% (22%)	100% (17%)
516	gene_260_YP_001290224.1|_single-strand_DNA-binding_protein_[Haemophilus_influenzae_PittEE]1	19 kDa	100% (22%)	100% (30%)
517	gene_261_YP_247970.1|_TonB_[Haemophilus_influenzae_86-028NP]1	29 kDa	100% (22%)	100% (23%)
518	gene_850_YP_001291294.1|_alanyl-tRNA_synthetase_[Haemophilus_influenzae_PittEE]1	97 kDa	100% (22%)	100% (16%)
519	gene_1410_YP_001290795.1|_hypothetical_protein_CGSHiEE_05125_[Haemophilus_influenzae_PittEE]1	29 kDa	100% (22%)	100% (25%)
520	gene_46_NP_438211.1|_rod_shape-determining_protein_[Haemophilus_influenzae_Rd_KW20]1	39 kDa	100% (22%)	100% (18%)
521	gene_184_YP_001290323.1|_glutathione_reductase_[Haemophilus_influenzae_PittEE]1	49 kDa	100% (22%)	100% (20%)
522	gene_902_ZP_01784020.1|_pyridoxamine_5'-phosphate_oxidase_[Haemophilus_influenzae_22.1-21]1	25 kDa	100% (22%)	100% (18%)
523	gene_537_NP_438673.1|_DNA-directed_RNA_polymerase_subunit_beta_[Haemophilus_influenzae_Rd__KW20]1	150 kDa	100% (22%)	100% (23%)
524	gene_334_ZP_01790400.1|_site-specific_tyrosine_recombinase_XerD_[Haemophilus_influenzae_PittAA]1	34 kDa	100% (22%)	100% (12%)
525	gene_233_YP_001290247.1|_bifunctional_GMP_synthase/glutamine_amidotransferase_protein_[Haemophilus_influenzae_PittEE]1	58 kDa	100% (22%)	100% (24%)
526	gene_1337_ZP_01783502.1|_hypothetical_protein_CGSHi22121_01650_[Haemophilus_influenzae1	9 kDa	100% (22%)	100% (29%)
527	gene_1529_ZP_01787124.1|_fumarate_hydratase_[Haemophilus_influenzae_22.4-21]1	50 kDa	100% (22%)	100% (26%)
528	gene_1049_ZP_00156854.2|_COG5651:_PPE-repeat_proteins_[Haemophilus_influenzae_R2866]1	54 kDa	100% (22%)	100% (25%)
529	gene_1597_ZP_00154919.1|_COG0520:_Selenocysteine_lyase_[Haemophilus_influenzae_R2846]1	33 kDa	100% (22%)	100% (9.5%)
530	gene_742_ZP_00154653.1|_COG1349:_Transcriptional_regulators_of_sugar_metabolism_[Haemophilus_influenzae_R2846]1	28 kDa	100% (22%)	98% (7.2%)
531	gene_1295_YP_001293156.1|_multidrug_efflux_protein_[Haemophilus_influenzae_PittGG]1	23 kDa	100% (22%)	100% (35%)
532	gene_759_YP_001291378.1|_prolyl-tRNA_synthetase_[Haemophilus_influenzae_PittEE]1	47 kDa	100% (22%)	100% (25%)
533	gene_1084_YP_001291083.1|_ABC_transporter_ATP-binding_protein_[Haemophilus_influenzae_PittEE]1	68 kDa	100% (22%)	100% (9.6%)
534	gene_96_YP_001290389.1|_threonine_synthase_[Haemophilus_influenzae_PittEE]1	47 kDa	100% (22%)	100% (18%)
535	gene_915_YP_001291233.1|_aminopeptidase_B_[Haemophilus_influenzae_PittEE]1	48 kDa	100% (22%)	100% (26%)
536	gene_257_YP_247966.1|_hypothetical_protein_NTHI0353_[Haemophilus_influenzae_86-028NP]1	16 kDa	100% (22%)	100% (41%)
537	gene_373_YP_001290123.1|_quinol_dehydrogenase_membrane_component_[Haemophilus_influenzae_PittEE]1	32 kDa	100% (22%)	100% (13%)
538	gene_1653_YP_001290580.1|_dihydrolipoamide_acetyltransferase_[Haemophilus_influenzae_PittEE]1	57 kDa	100% (22%)	100% (23%)
539	gene_602_YP_248286.1|_probable_FKBP-type_peptidyl-prolyl_cis-trans_isomerase_[Haemophilus_influenzae_86-028NP]1	26 kDa	100% (22%)	100% (15%)
540	gene_33_ZP_00154757.2|_COG0320:_Lipoate_synthase_[Haemophilus_influenzae_R2846]1	36 kDa	100% (22%)	100% (39%)
541	gene_1684_NP_439802.1|_ribonucleotide-diphosphate_reductase_subunit_beta_[Haemophilus_influenzae_Rd_KW20]1	43 kDa	100% (22%)	100% (20%)
542	gene_230_ZP_01793054.1|_predicted_uracil-DNA_glycosylase_[Haemophilus_influenzae_PittHH]1	23 kDa	100% (22%)	98% (9.7%)
543	gene_1087_ZP_01783790.1|_putative_type_III_restriction/modification_system_enzyme_[Haemophilus_influenzae_22.1-21]1	62 kDa	100% (22%)	100% (13%)
544	gene_686_ZP_00154552.2|_COG2195:_Di-_and_tripeptidases_[Haemophilus_influenzae_R2846]1	53 kDa	100% (21%)	100% (28%)
545	gene_963_ZP_00155789.2|_COG0495:_Leucyl-tRNA_synthetase_[Haemophilus_influenzae_R2846]1	98 kDa	100% (21%)	100% (17%)
546	gene_1354_YP_001290837.1|_hypothetical_protein_CGSHiEE_05390_[Haemophilus_influenzae_PittEE]1	40 kDa	100% (21%)	100% (25%)
547	gene_1612_YP_001290615.1|_acylneuraminate_cytidylyltransferase_[Haemophilus_influenzae_PittEE]1	20 kDa	100% (21%)	100% (28%)
548	gene_673_ZP_01793554.1|_Transposase_[Haemophilus_influenzae_PittHH]1	13 kDa	100% (21%)	94% (8.9%)
549	gene_734_YP_248418.1|_shikimate_5-dehydrogenase_[Haemophilus_influenzae_86-028NP]1	30 kDa	100% (21%)	100% (23%)
550	gene_934_ZP_00155817.2|_COG1309:_Transcriptional_regulator_[Haemophilus_influenzae_R2846]1	22 kDa	100% (21%)	100% (19%)
551	gene_896_ZP_00155857.2|_COG0212:_5-formyltetrahydrofolate_cyclo-ligase_[Haemophilus_influenzae_R2846]1	22 kDa	100% (21%)	99% (9.6%)
552	gene_151_YP_001290337.1|_hypothetical_protein_CGSHiEE_02545_[Haemophilus_influenzae_PittEE]1	40 kDa	100% (21%)	100% (21%)
553	gene_363_ZP_00156175.1|_COG0521:_Molybdopterin_biosynthesis_enzymes_[Haemophilus_influenzae_R2866]1	22 kDa	100% (21%)	100% (26%)
554	gene_164_NP_438336.1|_Na(+)-translocating_NADH-quinone_reductase_subunit_C_[Haemophilus_influenzae_Rd_KW20]1	27 kDa	100% (21%)	100% (23%)
555	gene_1101_YP_001291071.1|_cytochrome_c_nitrite_reductase_[Haemophilus_influenzae_PittEE]1	57 kDa	100% (21%)	100% (19%)
556	gene_629_YP_248352.1|_hemoglobin-haptoglobin_binding_protein_B_[Haemophilus_influenzae_86-028NP]1	19 kDa	100% (21%)	100% (21%)
557	gene_1035_ZP_01785858.1|_6-phosphofructokinase_[Haemophilus_influenzae_22.4-21]1	23 kDa	100% (21%)	95% (20%)
558	gene_1485_YP_249139.1|_stringent_starvation_protein_A_[Haemophilus_influenzae_86-028NP]1	24 kDa	100% (21%)	100% (23%)
559	gene_933_YP_001291215.1|_ATP-dependent_RNA_helicase_RhlB_[Haemophilus_influenzae_PittEE]1	47 kDa	100% (21%)	100% (18%)
560	gene_1676_ZP_00154991.2|_COG0313:_Predicted_methyltransferases_[Haemophilus_influenzae_R2846]1	31 kDa	100% (21%)	100% (24%)
561	gene_1375_ZP_01790598.1|_hypothetical_protein_CGSHiAA_07678_[Haemophilus_influenzae_PittAA]1	20 kDa	100% (21%)	100% (36%)
562	gene_1071_YP_248712.1|_predicted_integral_membrane_protein_[Haemophilus_influenzae_86-028NP]1	21 kDa	100% (21%)	100% (23%)
563	gene_924_ZP_00155827.1|_COG0745:_Response_regulators_consisting_of_a_CheY-like_receiver_domain_and_a_winged-helix_DNA-binding_domain_[Haemophilus_influenzae_R2846]1	27 kDa	100% (21%)	100% (19%)
564	gene_159_YP_001290329.1|_3-oxoacyl-(acyl_carrier_protein)_synthase_III_[Haemophilus_influenzae_PittEE]1	33 kDa	100% (21%)	99% (11%)
565	gene_859_NP_438983.1|_galactose/methyl_galaxtoside_transporter_ATP-binding_protein_[Haemophilus_influenzae_Rd_KW20]1	57 kDa	100% (21%)	100% (19%)
566	gene_113_ZP_01791208.1|_Signal_recognition_particle_protein_[Haemophilus_influenzae_PittAA]1	51 kDa	100% (21%)	100% (25%)
567	gene_356_ZP_00155338.1|_COG2265:_SAM-dependent_methyltransferases_related_to_tRNA_(uracil-5-)-methyltransferase_[Haemophilus_influenzae_R2846]1	61 kDa	100% (21%)	100% (12%)
568	gene_150_YP_001290338.1|_hypothetical_protein_CGSHiEE_02550_[Haemophilus_influenzae_PittEE]1	68 kDa	100% (21%)	100% (13%)
569	gene_741_YP_001290262.1|_L-fucose_isomerase_[Haemophilus_influenzae_PittEE]1	65 kDa	100% (21%)	100% (7.1%)
570	gene_338_ZP_01784464.1|_Holliday_junction_resolvase_[Haemophilus_influenzae_22.1-21]1	21 kDa	100% (21%)	95% (15%)
571	gene_1650_YP_001290583.1|_hypothetical_protein_CGSHiEE_03915_[Haemophilus_influenzae_PittEE]1	53 kDa	100% (21%)	100% (15%)
572	gene_295_YP_001290189.1|_aminotransferase_AlaT_[Haemophilus_influenzae_PittEE]1	45 kDa	100% (21%)	100% (23%)
573	gene_1225_ABD79004.1|_HI1187-like_protein_[Haemophilus_influenzae]1	37 kDa	100% (21%)	100% (21%)
574	gene_1351_ZP_00349593.1|_COG0790:_FOG:_TPR_repeat,_SEL1_subfamily_[Haemophilus_influenzae_R2846]1	31 kDa	100% (21%)	100% (9.4%)
575	gene_1753_YP_249443.1|_enoyl-[acyl-carrier-protein]_reductase_[Haemophilus_influenzae_86-028NP]1	28 kDa	100% (21%)	100% (24%)
576	gene_117_ZP_00154840.1|_COG0172:_Seryl-tRNA_synthetase_[Haemophilus_influenzae_R2846]1	48 kDa	100% (21%)	100% (23%)
577	gene_680_YP_001291431.1|_sn-glycerol-3-phosphate_dehydrogenase_subunit_A_[Haemophilus_influenzae_PittEE]1	62 kDa	100% (21%)	100% (13%)
578	gene_266_YP_001292152.1|_lipoprotein_[Haemophilus_influenzae_PittGG]1	24 kDa	100% (21%)	100% (33%)
579	gene_536_YP_001289963.1|_DNA-directed_RNA_polymerase_subunit_beta'_[Haemophilus_influenzae__PittEE]1	157 kDa	100% (21%)	100% (18%)
580	gene_995_ZP_00155762.2|_COG1985:_Pyrimidine_reductase,_riboflavin_biosynthesis_[Haemophilus_influenzae_R2846]1	30 kDa	100% (21%)	100% (27%)
581	gene_817_NP_246350.1|_30S_ribosomal_protein_S19_[Pasteurella_multocida_subsp._multocida1	10 kDa	98% (21%)	100% (36%)
582	gene_1252_P43918|RF2_HAEIN_Peptide_chain_release_factor_2_(RF-2)1	32 kDa	100% (21%)	100% (19%)
583	gene_721_ZP_00154519.2|_COG2853:_Surface_lipoprotein_[Haemophilus_influenzae_R2846]1	28 kDa	100% (21%)	100% (32%)
584	gene_1528_NP_439552.1|_hypothetical_protein_HI1399_[Haemophilus_influenzae_Rd_KW20]1	23 kDa	100% (21%)	95% (17%)
585	gene_218_ZP_00154671.2|_COG0671:_Membrane-associated_phospholipid_phosphatase_[Haemophilus_influenzae_R2846]1	27 kDa	100% (21%)	100% (12%)
586	gene_1074_YP_001291091.1|_UDP-N-acetylglucosamine_acyltransferase_[Haemophilus_influenzae_PittEE]1	20 kDa	100% (21%)	100% (22%)
587	gene_650_YP_001291463.1|_hypothetical_protein_CGSHiEE_08925_[Haemophilus_influenzae_PittEE]1	30 kDa	100% (21%)	100% (16%)
588	gene_1718_ZP_00154331.1|_COG2005:_N-terminal_domain_of_molybdenum-binding_protein_[Haemophilus_influenzae_R2846]1	29 kDa	100% (21%)	100% (19%)
589	gene_586_YP_001289915.1|_hypothetical_protein_CGSHiEE_00170_[Haemophilus_influenzae_PittEE]1	16 kDa	100% (21%)	100% (22%)
590	gene_276_ZP_00155274.1|_COG0344:_Predicted_membrane_protein_[Haemophilus_influenzae_R2846]1	22 kDa	100% (21%)	100% (28%)
591	gene_1601_ZP_01793456.1|_tRNA_pseudouridine_synthase_B_[Haemophilus_influenzae_PittHH]1	34 kDa	100% (21%)	100% (16%)
592	gene_1453_YP_249115.1|_23S_rRNA_methyltransferase_J_[Haemophilus_influenzae_86-028NP]1	23 kDa	100% (21%)	95% (9.6%)
593	gene_945_ZP_00155807.2|_COG0682:_Prolipoprotein_diacylglyceryltransferase_[Haemophilus_influenzae_R2846]1	31 kDa	100% (21%)	100% (7.5%)
594	gene_1174_ZP_01788864.1|_N-acetylglucosaminyl_transferase_[Haemophilus_influenzae_3655]1	38 kDa	100% (21%)	100% (15%)
595	gene_534_YP_001289965.1|_potassium-tellurite_ethidium_and_proflavin_transporter_[Haemophilus_influenzae_PittEE]1	27 kDa	100% (21%)	100% (25%)
596	gene_1217_ZP_01790734.1|_arginine_transporter_permease_subunit_ArtQ_[Haemophilus_influenzae_PittAA]1	26 kDa	100% (21%)	100% (20%)
597	gene_1591_ZP_01791848.1|_hypothetical_protein_CGSHiHH_09525_[Haemophilus_influenzae_PittHH]1	19 kDa	100% (20%)	100% (19%)
598	gene_979_ZP_00155778.2|_COG0753:_Catalase_[Haemophilus_influenzae_R2846]1	58 kDa	100% (20%)	100% (13%)
599	gene_991_ZP_00155766.2|_hypothetical_protein_Hflu103000202_[Haemophilus_influenzae_R2846]1	25 kDa	100% (20%)	98% (14%)
600	gene_582_ZP_00155551.2|_COG0364:_Glucose-6-phosphate_1-dehydrogenase_[Haemophilus_influenzae_R2846]1	56 kDa	100% (20%)	100% (30%)
601	gene_930_YP_001291218.1|_serine_hydroxymethyltransferase_[Haemophilus_influenzae_PittEE]1	46 kDa	100% (20%)	100% (21%)
602	gene_1263_ZP_01786712.1|_hypothetical_protein_CGSHi22421_03483_[Haemophilus_influenzae_22.4-21]1	37 kDa	100% (20%)	100% (15%)
603	gene_810_YP_001291332.1|_autoinducer-2_(AI-2)_kinase_[Haemophilus_influenzae_PittEE]1	58 kDa	100% (20%)	100% (10%)
604	gene_353_YP_001290141.1|_opacity_associated_protein_[Haemophilus_influenzae_PittEE]1	12 kDa	97% (20%)	100% (22%)
605	gene_1440_ZP_00155045.2|_COG0764:_3-hydroxymyristoyl/3-hydroxydecanoyl-(acyl_carrier_protein)_dehydratases_[Haemophilus_influenzae_R2846]1	20 kDa	100% (20%)	100% (19%)
606	gene_1184_NP_439306.1|_ABC_transporter_ATP-binding_protein_[Haemophilus_influenzae_Rd_KW20]1	27 kDa	100% (20%)	100% (11%)
607	gene_140_YP_001290348.1|_DNA_polymerase_III_subunit_epsilon_[Haemophilus_influenzae_PittEE]1	29 kDa	100% (20%)	100% (16%)
608	gene_613_ZP_00154491.2|_COG1970:_Large-conductance_mechanosensitive_channel_[Haemophilus_influenzae_R2846]1	14 kDa	100% (20%)	100% (30%)
609	gene_557_YP_001289944.1|_co-chaperonin_GroES_[Haemophilus_influenzae_PittEE]1	30 kDa	100% (20%)	98% (15%)
610	gene_1396_ZP_00155095.2|_COG0157:_Nicotinate-nucleotide_pyrophosphorylase_[Haemophilus_influenzae_R2846]1	31 kDa	100% (20%)	100% (13%)
611	gene_21_ZP_00203223.1|_COG0571:_dsRNA-specific_ribonuclease_[Haemophilus_influenzae_R2866]1	26 kDa	100% (20%)	100% (7.0%)
612	gene_707_YP_001291405.1|_lipoprotein_[Haemophilus_influenzae_PittEE]1	43 kDa	100% (20%)	100% (19%)
613	gene_807_YP_001291334.1|_hypothetical_protein_CGSHiEE_08210_[Haemophilus_influenzae_PittEE]1	35 kDa	100% (20%)	98% (12%)
614	gene_458_ZP_00155435.2|_COG0316:_Uncharacterized_conserved_protein_[Haemophilus_influenzae_R2846]1	22 kDa	100% (20%)	94% (6.1%)
615	gene_1062_YP_001291101.1|_thiamin_ABC_transporter_periplasmic-binding_protein_[Haemophilus_influenzae_PittEE]1	37 kDa	100% (20%)	100% (20%)
616	gene_1377_ZP_01788663.1|_phosphorylcholine_transferase_[Haemophilus_influenzae_3655]1	32 kDa	100% (20%)	100% (19%)
617	gene_1293_YP_001290891.1|_aminopeptidase_N_[Haemophilus_influenzae_PittEE]1	100 kDa	100% (20%)	100% (15%)
618	gene_220_YP_001290278.1|_hypothetical_protein_CGSHiEE_02165_[Haemophilus_influenzae_PittEE]1	58 kDa	100% (20%)	100% (16%)
619	gene_1374_ZP_01793220.1|_predicted_component_of_anaerobic_dehydrogenase_[Haemophilus_influenzae_PittHH]1	20 kDa	100% (20%)	92% (0%)
620	gene_1556_YP_001290665.1|_condesin_subunit_E_[Haemophilus_influenzae_PittEE]1	27 kDa	100% (20%)	100% (19%)
621	gene_1177_ZP_01788861.1|_cell_division_protein_FtsZ_[Haemophilus_influenzae_3655]1	29 kDa	100% (20%)	100% (17%)
622	gene_443_ZP_00155419.1|_COG0351:_Hydroxymethylpyrimidine/phosphomethylpyrimidine_kinase_[Haemophilus_influenzae_R2846]1	28 kDa	100% (20%)	100% (23%)
623	gene_348_ZP_00155331.2|_COG2056:_Predicted_permease_[Haemophilus_influenzae_R2846]1	48 kDa	100% (20%)	100% (11%)
624	gene_1024_YP_001292902.1|_acetyl-CoA_carboxylase_biotin_carboxyl_carrier_protein_subunit_[Haemophilus_influenzae_PittGG]1	16 kDa	100% (20%)	100% (28%)
625	gene_205_ZP_00154682.2|_COG0730:_Predicted_permeases_[Haemophilus_influenzae_R2846]1	28 kDa	100% (20%)	100% (7.5%)
626	gene_1638_ZP_00154959.2|_COG1368:_Phosphoglycerol_transferase_and_related_proteins,_alkaline_phosphatase_superfamily_[Haemophilus_influenzae_R2846]1	53 kDa	100% (20%)	100% (22%)
627	gene_1714_ZP_01791154.1|_predicted_Na+-dependent_transporters_of_the_SNF_family_protein_[Haemophilus_influenzae_PittAA]1	51 kDa	100% (20%)	100% (14%)
628	gene_104_YP_001290379.1|_putative_D-alanyl-D-alanine_carboxypeptidase_[Haemophilus_influenzae_PittEE]1	26 kDa	100% (20%)	99% (14%)
629	gene_541_NP_438677.1|_transport_protein_[Haemophilus_influenzae_Rd_KW20]1	43 kDa	100% (20%)	100% (14%)
630	gene_889_ZP_00202024.1|_COG1763:_Molybdopterin-guanine_dinucleotide_biosynthesis_protein_[Haemophilus_influenzae_R2846]1	20 kDa	100% (20%)	100% (19%)
631	gene_935_ZP_00202012.1|_COG0845:_Membrane-fusion_protein_[Haemophilus_influenzae_R2846]1	43 kDa	100% (20%)	100% (17%)
632	gene_55_ZP_00154777.2|_COG0800:_2-keto-3-deoxy-6-phosphogluconate_aldolase_[Haemophilus_influenzae_R2846]1	23 kDa	100% (20%)	100% (12%)
633	gene_1685_YP_001290551.1|_alpha-ketoglutarate_decarboxylase_[Haemophilus_influenzae_PittEE]1	45 kDa	100% (20%)	100% (18%)
634	gene_880_ZP_01787937.1|_molybdopterin-guanine_dinucleotide_biosynthesis_protein_A_[Haemophilus_influenzae_3655]1	22 kDa	100% (20%)	100% (14%)
635	gene_705_NP_438862.1|_lipoprotein_B_[Haemophilus_influenzae_Rd_KW20]1	22 kDa	100% (20%)	98% (14%)
636	gene_856_ZP_00156675.2|_COG1085:_Galactose-1-phosphate_uridylyltransferase_[Haemophilus_influenzae_R2866]1	41 kDa	100% (20%)	100% (25%)
637	gene_1242_ZP_01790757.1|_hypothetical_protein_CGSHiAA_02828_[Haemophilus_influenzae_PittAA]1	19 kDa	100% (20%)	100% (20%)
638	gene_1570_ZP_00154895.2|_COG0297:_Glycogen_synthase_[Haemophilus_influenzae_R2846]1	53 kDa	100% (20%)	100% (12%)
639	gene_161_ABD78954.1|_Iga2_[Haemophilus_influenzae]1	50 kDa	100% (20%)	100% (4.8%)
640	gene_1367_YP_001290825.1|_dithiobiotin_synthetase_[Haemophilus_influenzae_PittEE]1	24 kDa	100% (20%)	100% (20%)
641	gene_1287_ZP_00155190.2|_COG1122:_ABC-type_cobalt_transport_system,_ATPase_component_[Haemophilus_influenzae_R2846]1	23 kDa	100% (20%)	100% (30%)
642	gene_1127_ZP_00155642.2|_COG4133:_ABC-type_transport_system_involved_in_cytochrome_c_biogenesis,_ATPase_component_[Haemophilus_influenzae_R2846]1	15 kDa	100% (20%)	100% (17%)
643	gene_1045_YP_001292916.1|_DNA_polymerase_III_subunit_beta_[Haemophilus_influenzae_PittGG]1	42 kDa	100% (20%)	100% (22%)
644	gene_1379_ZP_00203155.1|_COG0697:_Permeases_of_the_drug/metabolite_transporter_(DMT)_superfamily_[Haemophilus_influenzae_R2866]1	27 kDa	100% (20%)	100% (15%)
645	gene_830_NP_438953.1|_50S_ribosomal_protein_L18_[Haemophilus_influenzae_Rd_KW20]1	13 kDa	97% (20%)	100% (31%)
646	gene_947_ZP_00156767.1|_COG0590:_Cytosine/adenosine_deaminases_[Haemophilus_influenzae_R2866]1	19 kDa	100% (20%)	100% (16%)
647	gene_1512_YP_001290710.1|_hypothetical_protein_CGSHiEE_04660_[Haemophilus_influenzae_PittEE]1	19 kDa	94% (20%)	100% (23%)
648	gene_1571_ZP_00154896.2|_COG0448:_ADP-glucose_pyrophosphorylase_[Haemophilus_influenzae_R2846]1	49 kDa	100% (20%)	100% (17%)
649	gene_1186_YP_001290991.1|_hypothetical_protein_CGSHiEE_06295_[Haemophilus_influenzae_PittEE]1	23 kDa	100% (20%)	100% (23%)
650	gene_497_ZP_00155470.2|_COG0079:_Histidinol-phosphate/aromatic_aminotransferase_and_cobyric_acid_decarboxylase_[Haemophilus_influenzae_R2846]1	39 kDa	100% (20%)	100% (9.9%)
651	gene_183_YP_001290322.1|_pyruvate_formate_lyase-activating_enzyme_1_[Haemophilus_influenzae_PittEE]1	22 kDa	100% (20%)	100% (18%)
652	gene_1398_ZP_00349576.1|_COG0609:_ABC-type_Fe3+-siderophore_transport_system,_permease_component_[Haemophilus_influenzae_R2846]1	37 kDa	100% (20%)	100% (8.9%)
653	gene_1682_YP_001290554.1|_ribonucleotide-diphosphate_reductase_subunit_alpha_[Haemophilus_influenzae_PittEE]1	48 kDa	100% (20%)	100% (22%)
654	gene_56_ZP_00349527.1|_COG1028:_Dehydrogenases_with_different_specificities_(related_to_short-chain_alcohol_dehydrogenases)_[Haemophilus_influenzae_R2846]1	30 kDa	100% (20%)	100% (23%)
655	gene_1686_YP_001290550.1|_alpha-ketoglutarate_decarboxylase_[Haemophilus_influenzae_PittEE]1	107 kDa	100% (20%)	100% (16%)
656	gene_420_YP_248108.1|_translation-associated_GTPase_[Haemophilus_influenzae_86-028NP]1	40 kDa	100% (20%)	100% (16%)
657	gene_1339_YP_001290850.1|_glucose-6-phosphate_isomerase_[Haemophilus_influenzae_PittEE]1	37 kDa	100% (19%)	100% (15%)
658	gene_54_ZP_00154776.1|_COG2824:_Uncharacterized_Zn-ribbon-containing_protein_involved_in_phosphonate_metabolism_[Haemophilus_influenzae_R2846]1	12 kDa	100% (19%)	97% (9.3%)
659	gene_997_ZP_00155761.2|_COG0265:_Trypsin-like_serine_proteases,_typically_periplasmic,_contain_C-terminal_PDZ_domain_[Haemophilus_influenzae_R2846]1	36 kDa	100% (19%)	100% (19%)
660	gene_576_YP_001292497.1|_diadenosine_tetraphosphatase_[Haemophilus_influenzae_PittGG]1	23 kDa	100% (19%)	100% (19%)
661	gene_836_ZP_00155916.1|_COG0100:_Ribosomal_protein_S11_[Haemophilus_influenzae_R2846]1	14 kDa	100% (19%)	100% (24%)
662	gene_285_YP_001290199.1|_glutamyl-tRNA_synthetase_[Haemophilus_influenzae_PittEE]1	55 kDa	100% (19%)	100% (18%)
663	gene_1729_ZP_00154606.1|_COG0260:_Leucyl_aminopeptidase_[Haemophilus_influenzae_R2846]1	54 kDa	100% (19%)	100% (27%)
664	gene_1031_YP_001292907.1|_ribosomal_protein_L11_methyltransferase_[Haemophilus_influenzae_PittGG]1	36 kDa	100% (19%)	100% (27%)
665	gene_729_YP_001290251.1|_HemY_[Haemophilus_influenzae_PittEE]1	40 kDa	100% (19%)	100% (14%)
666	gene_916_ZP_01796569.1|_nucleoside_diphosphate_kinase_[Haemophilus_influenzae_R3021]1	16 kDa	100% (19%)	100% (29%)
667	gene_755_YP_248438.1|_diaminopimelate_decarboxylase_[Haemophilus_influenzae_86-028NP]1	46 kDa	100% (19%)	100% (11%)
668	gene_1722_ZP_01789359.1|_putative_UDP-galactose--lipooligosaccharide_galactosyltransferase_[Haemophilus_influenzae_3655]1	40 kDa	100% (19%)	100% (7.9%)
669	gene_649_YP_001291464.1|_DNA-3-methyladenine_glycosylase_[Haemophilus_influenzae_PittEE]1	22 kDa	100% (19%)	100% (29%)
670	gene_69_YP_001290413.1|_lipid_transporter_ATP-binding/permease_protein_[Haemophilus_influenzae_PittEE]1	65 kDa	100% (19%)	100% (18%)
671	gene_503_YP_001289997.1|_tyrosine-specific_transport_protein_1_[Haemophilus_influenzae_PittEE]1	43 kDa	100% (19%)	100% (14%)
672	gene_561_YP_248248.1|_urease_subunit_alpha_[Haemophilus_influenzae_86-028NP]1	62 kDa	100% (19%)	100% (16%)
673	gene_1253_ZP_00157053.2|_COG1651:_Protein-disulfide_isomerase_[Haemophilus_influenzae_R2866]1	25 kDa	100% (19%)	100% (18%)
674	gene_50_ZP_00349525.1|_COG0564:_Pseudouridylate_synthases,_23S_RNA-specific_[Haemophilus_influenzae_R2846]1	25 kDa	100% (19%)	100% (11%)
675	gene_1196_NP_439316.1|_thioredoxin_reductase_[Haemophilus_influenzae_Rd_KW20]1	34 kDa	100% (19%)	100% (18%)
676	gene_207_NP_438369.1|_selenophosphate_synthase_[Haemophilus_influenzae_Rd_KW20]1	23 kDa	98% (19%)	100% (26%)
677	gene_559_ZP_00349640.1|_COG0830:_Urease_accessory_protein_UreF_[Haemophilus_influenzae_R2846]1	26 kDa	100% (19%)	96% (8.9%)
678	gene_120_ZP_01797606.1|_seryl-tRNA_synthetase_[Haemophilus_influenzae_R3021]1	26 kDa	100% (19%)	100% (21%)
679	gene_1683_YP_001290553.1|_hypothetical_protein_CGSHiEE_03755_[Haemophilus_influenzae1	11 kDa	95% (19%)	100% (45%)
680	gene_1061_YP_001291102.1|_thiamin_transporter_membrane_protein_[Haemophilus_influenzae_PittEE]1	12 kDa	93% (19%)	100% (27%)
681	gene_168_YP_001290311.1|_lipoprotein_[Haemophilus_influenzae_PittEE]1	38 kDa	100% (19%)	100% (33%)
682	gene_170_ZP_01789329.1|_tRNA_(5-methylaminomethyl-2-thiouridylate)-methyltransferase_[Haemophilus_influenzae_3655]1	41 kDa	100% (19%)	100% (14%)
683	gene_1437_YP_001290774.1|_exodeoxyribonuclease_V_alpha_chain_[Haemophilus_influenzae_PittEE]1	51 kDa	100% (19%)	100% (12%)
684	gene_1497_YP_001290725.1|_tryptophan_synthase_subunit_alpha_[Haemophilus_influenzae_PittEE]1	29 kDa	100% (19%)	100% (18%)
685	gene_375_ZP_00155355.1|_COG3005:_Nitrate/TMAO_reductases,_membrane-bound_tetraheme_cytochrome_c_subunit_[Haemophilus_influenzae_R2846]1	23 kDa	100% (19%)	100% (23%)
686	gene_251_ZP_00155236.2|_COG0342:_Preprotein_translocase_subunit_SecD_[Haemophilus_influenzae_R2846]1	67 kDa	100% (19%)	100% (24%)
687	gene_13_ZP_00157513.1|_COG0243:_Anaerobic_dehydrogenases,_typically_selenocysteine-containing_[Haemophilus_influenzae_R2866]1	91 kDa	100% (19%)	100% (11%)
688	gene_1614_YP_001290613.1|_putative_ATPase_[Haemophilus_influenzae_PittEE]1	40 kDa	100% (19%)	100% (13%)
689	gene_1183_ZP_01786029.1|_nitrogen_regulatory_IIA_protein_[Haemophilus_influenzae_22.4-21]1	18 kDa	100% (19%)	94% (9.8%)
690	gene_1576_YP_001290647.1|_glutaminyl-tRNA_synthetase_[Haemophilus_influenzae_PittEE]1	64 kDa	100% (19%)	100% (20%)
691	gene_822_NP_438945.1|_30S_ribosomal_protein_S17_[Haemophilus_influenzae_Rd_KW20]1	10 kDa	100% (19%)	100% (19%)
692	gene_332_YP_001290166.1|_pyrroline-5-carboxylate_reductase_[Haemophilus_influenzae_PittEE]1	29 kDa	100% (19%)	100% (13%)
693	gene_394_NP_438529.1|_4-hydroxy-3-methylbut-2-en-1-yl_diphosphate_synthase_[Haemophilus_influenzae_Rd_KW20]1	40 kDa	100% (19%)	100% (15%)
694	gene_1327_ZP_00155155.1|_COG0788:_Formyltetrahydrofolate_hydrolase_[Haemophilus_influenzae_R2846]1	32 kDa	100% (19%)	100% (24%)
695	gene_898_YP_248566.1|_23S_rRNA_(guanosine-2'-O-)-methyltransferase_[Haemophilus_influenzae_86-028NP]1	27 kDa	100% (19%)	95% (6.9%)
696	gene_1698_YP_001290538.1|_molybdenum_cofactor_biosynthesis_protein_A_[Haemophilus_influenzae_PittEE]1	38 kDa	100% (19%)	100% (18%)
697	gene_798_ZP_01787855.1|_hypothetical_protein_CGSHi3655_06694_[Haemophilus_influenzae_3655]1	22 kDa	100% (19%)	99% (8.3%)
698	gene_776_YP_001291364.1|_L-asparaginase_II_[Haemophilus_influenzae_PittEE]1	37 kDa	100% (19%)	100% (20%)
699	gene_975_ZP_00155782.1|_COG0751:_Glycyl-tRNA_synthetase,_beta_subunit_[Haemophilus_influenzae_R2846]1	76 kDa	100% (19%)	100% (14%)
700	gene_105_ZP_00154828.2|_COG0624:_Acetylornithine_deacetylase/Succinyl-diaminopimelate_desuccinylase_and_related_deacylases_[Haemophilus_influenzae_R2846]1	41 kDa	100% (19%)	100% (19%)
701	gene_1273_AAC23279.1|_2,3,4,5-tetrahydropyridine-2-carboxylate_N-succinyltransferase_(dapD)_[Haemophilus_influenzae_Rd_KW20]1	30 kDa	100% (19%)	100% (23%)
702	gene_20_NP_438186.1|_GTP-binding_protein_Era_[Haemophilus_influenzae_Rd_KW20]1	34 kDa	100% (19%)	100% (18%)
703	gene_1333_ZP_00155149.2|_COG3102:_Uncharacterized_protein_conserved_in_bacteria_[Haemophilus_influenzae_R2846]1	22 kDa	100% (19%)	98% (14%)
704	gene_1678_ZP_00154993.1|_COG0792:_Predicted_endonuclease_distantly_related_to_archaeal_Holliday_junction_resolvase_[Haemophilus_influenzae_R2846]1	14 kDa	100% (18%)	100% (32%)
705	gene_1672_YP_001290563.1|_hypothetical_protein_CGSHiEE_03805_[Haemophilus_influenzae1	11 kDa	94% (18%)	100% (32%)
706	gene_725_ZP_01795087.1|_cell_developmental_protein_SirA_[Haemophilus_influenzae_PittII]1	23 kDa	100% (18%)	100% (19%)
707	gene_174_ZP_01789325.1|_hypothetical_protein_CGSHi3655_04936_[Haemophilus_influenzae_3655]1	12 kDa	99% (18%)	100% (36%)
708	gene_306_ZP_00156439.1|_COG0015:_Adenylosuccinate_lyase_[Haemophilus_influenzae_R2866]1	52 kDa	100% (18%)	100% (14%)
709	gene_1473_YP_249127.1|_bifunctional_methionine_sulfoxide_reductase_A/B_protein_[Haemophilus_influenzae_86-028NP]1	40 kDa	100% (18%)	100% (19%)
710	gene_402_ZP_00155378.2|_COG1076:_DnaJ-domain-containing_proteins_1_[Haemophilus_influenzae_R2846]1	20 kDa	100% (18%)	100% (18%)
711	gene_430_NP_438565.1|_DNA_mismatch_repair_protein_[Haemophilus_influenzae_Rd_KW20]1	25 kDa	100% (18%)	100% (22%)
712	gene_943_ZP_00202010.1|_COG0494:_NTP_pyrophosphohydrolases_including_oxidative_damage_repair_enzymes_[Haemophilus_influenzae_R2846]1	23 kDa	100% (18%)	100% (23%)
713	gene_1221_YP_001290960.1|_dipeptide_transporter_ATP-binding_subunit_[Haemophilus_influenzae_PittEE]1	37 kDa	100% (18%)	100% (11%)
714	gene_1757_ZP_00203216.1|_COG1687:_Predicted_branched-chain_amino_acid_permeases_(azaleucine_resistance)_[Haemophilus_influenzae_R2866]1	12 kDa	99% (18%)	100% (29%)
715	gene_950_ZP_00155802.2|_COG0653:_Preprotein_translocase_subunit_SecA_(ATPase,_RNA_helicase)_[Haemophilus_influenzae_R2846]1	103 kDa	100% (18%)	100% (20%)
716	gene_768_ZP_01790558.1|_dihydroxy-acid_dehydratase_[Haemophilus_influenzae_PittAA]1	66 kDa	100% (18%)	100% (13%)
717	gene_918_ZP_00155833.1|_COG0697:_Permeases_of_the_drug/metabolite_transporter_(DMT)_superfamily_[Haemophilus_influenzae_R2846]1	34 kDa	100% (18%)	100% (14%)
718	gene_210_YP_001290287.1|_tRNA_(guanine-N(1)-)-methyltransferase_[Haemophilus_influenzae_PittEE]1	26 kDa	100% (18%)	100% (22%)
719	gene_1043_|I64106_recF_protein_-_Haemophilus_influenzae_(strain_Rd_KW20)1	29 kDa	100% (18%)	100% (8.1%)
720	gene_585_ZP_01787521.1|_predicted_membrane_protein_[Haemophilus_influenzae_22.4-21]1	70 kDa	100% (18%)	100% (24%)
721	gene_492_ZP_01796023.1|_D-3-phosphoglycerate_dehydrogenase_[Haemophilus_influenzae_R3021]1	32 kDa	100% (18%)	100% (27%)
722	gene_1565_YP_001290656.1|_DNA_topoisomerase_I_[Haemophilus_influenzae_PittEE]1	98 kDa	100% (18%)	100% (18%)
723	gene_1625_ZP_01789012.1|_homoserine_O-acetyltransferase_[Haemophilus_influenzae_3655]1	48 kDa	100% (18%)	100% (14%)
724	gene_879_ZP_00155872.2|_COG0402:_Cytosine_deaminase_and_related_metal-dependent_hydrolases_[Haemophilus_influenzae_R2846]1	37 kDa	100% (18%)	100% (22%)
725	gene_1594_ZP_01788960.1|_deoxyguanosinetriphosphate_triphosphohydrolase-like_protein_[Haemophilus_influenzae_3655]1	25 kDa	100% (18%)	100% (38%)
726	gene_138_ZP_01797038.1|_sugar_efflux_transporter_[Haemophilus_influenzae_R3021]1	44 kDa	100% (18%)	100% (16%)
727	gene_1415_YP_249087.1|_hypothetical_protein_NTHI1628_[Haemophilus_influenzae_86-028NP]1	39 kDa	100% (18%)	100% (20%)
728	gene_1408_ZP_00155072.2|_COG0289:_Dihydrodipicolinate_reductase_[Haemophilus_influenzae_R2846]1	29 kDa	100% (18%)	100% (13%)
729	gene_1125_ZP_00155643.1|_COG0605:_Superoxide_dismutase_[Haemophilus_influenzae_R2846]1	24 kDa	100% (18%)	100% (18%)
730	gene_1210_ZP_01786991.1|_para-aminobenzoate_synthase_component_II_[Haemophilus_influenzae_22.4-21]1	22 kDa	99% (18%)	100% (28%)
731	gene_579_ZP_00349643.1|_hypothetical_protein_Hflu103000761_[Haemophilus_influenzae_R2846]1	30 kDa	100% (18%)	100% (21%)
732	gene_101_AAB32110.1|_HitA_[Haemophilus_influenzae]1	36 kDa	100% (18%)	100% (30%)
733	gene_1388_ZP_00155102.1|_COG0188:_Type_IIA_topoisomerase_(DNA_gyrase/topo_II,_topoisomerase_IV),_A_subunit_[Haemophilus_influenzae_R2846]1	84 kDa	100% (18%)	100% (14%)
734	gene_644_ZP_01791377.1|_ATP-dependent_DNA_helicase_rep_[Haemophilus_influenzae_PittAA]1	78 kDa	100% (18%)	100% (15%)
735	gene_254_NP_438413.1|_hypothetical_protein_HI0243_[Haemophilus_influenzae_Rd_KW20]1	20 kDa	100% (18%)	100% (10%)
736	gene_1176_ZP_01788862.1|_D-alanylalanine_synthetase_[Haemophilus_influenzae_3655]1	34 kDa	100% (18%)	100% (15%)
737	gene_436_YP_001290063.1|_hypothetical_protein_CGSHiEE_00950_[Haemophilus_influenzae_PittEE]1	53 kDa	100% (18%)	100% (12%)
738	gene_555_ZP_01786070.1|_aspartate_ammonia-lyase_[Haemophilus_influenzae_22.4-21]1	72 kDa	100% (18%)	100% (12%)
739	gene_293_YP_001290191.1|_2-succinyl-6-hydroxy-2,4-cyclohexadiene-1-carboxylic_acid_synthase/2-oxoglutarate_decarboxylase_[Haemophilus_influenzae_PittEE]1	63 kDa	100% (18%)	100% (11%)
740	gene_1206_ZP_01792744.1|_phosphoserine_aminotransferase_[Haemophilus_influenzae_PittHH]1	40 kDa	100% (18%)	100% (9.7%)
741	gene_1746_YP_001290488.1|_phosphoribosylaminoimidazole-succinocarboxamide_synthase_[Haemophilus_influenzae_PittEE]1	33 kDa	100% (18%)	100% (14%)
742	gene_345_ZP_00155328.1|_COG1487:_Predicted_nucleic_acid-binding_protein,_contains_PIN_domain_[Haemophilus_influenzae_R2846]1	16 kDa	100% (18%)	100% (22%)
743	gene_1742_YP_001290492.1|_methionine_aminopeptidase_[Haemophilus_influenzae_PittEE]1	30 kDa	100% (18%)	100% (23%)
744	gene_614_YP_001291495.1|_potassium_transporter_peripheral_membrane_component_[Haemophilus_influenzae_PittEE]1	50 kDa	100% (18%)	100% (24%)
745	gene_30_YP_001290449.1|_citrate_lyase_beta_chain_[Haemophilus_influenzae_PittEE]1	31 kDa	100% (18%)	100% (25%)
746	gene_591_YP_248274.1|_hypothetical_protein_NTHI0694_[Haemophilus_influenzae_86-028NP]1	25 kDa	100% (18%)	100% (25%)
747	gene_1189_ZP_01791303.1|_hypoxanthine-guanine_phosphoribosyltransferase_[Haemophilus_influenzae_PittAA]1	20 kDa	100% (18%)	100% (29%)
748	gene_501_YP_001289999.1|_imidazole_glycerol_phosphate_synthase_subunit_HisF_[Haemophilus_influenzae_PittEE]1	29 kDa	100% (18%)	100% (7.8%)
749	gene_1464_YP_001290636.1|_ABC_transporter_ATPase_component_[Haemophilus_influenzae_PittEE]1	23 kDa	100% (18%)	100% (15%)
750	gene_390_ZP_00155367.2|_COG1686:_D-alanyl-D-alanine_carboxypeptidase_[Haemophilus_influenzae_R2846]1	33 kDa	100% (18%)	100% (12%)
751	gene_409_ZP_00155385.2|_COG0823:_Periplasmic_component_of_the_Tol_biopolymer_transport_system_[Haemophilus_influenzae_R2846]1	45 kDa	100% (18%)	100% (23%)
752	gene_1234_YP_001290949.1|_SAM-dependent_methyltransferase_[Haemophilus_influenzae_PittEE]1	24 kDa	98% (18%)	100% (16%)
753	gene_200_NP_438362.1|_replication_initiation_regulator_SeqA_[Haemophilus_influenzae_Rd_KW20]1	22 kDa	100% (18%)	99% (10%)
754	gene_1550_ZP_00154874.1|_COG0745:_Response_regulators_consisting_of_a_CheY-like_receiver_domain_and_a_winged-helix_DNA-binding_domain_[Haemophilus_influenzae_R2846]1	28 kDa	100% (18%)	100% (23%)
755	gene_1533_P43871|MTH3_HAEIN_Modification_methylase_HindIII_(Adenine-specific_methyltransferase_HindIII)_(M.HindIII)1	36 kDa	100% (18%)	100% (15%)
756	gene_752_ZP_00155980.1|_COG3078:_Uncharacterized_protein_conserved_in_bacteria_[Haemophilus_influenzae_R2866]1	22 kDa	100% (18%)	100% (14%)
757	gene_1700_YP_001290536.1|_KpsF_[Haemophilus_influenzae_PittEE]1	34 kDa	100% (18%)	100% (12%)
758	gene_417_YP_001290081.1|_long-chain-fatty-acid--CoA_ligase_[Haemophilus_influenzae_PittEE]1	64 kDa	100% (18%)	100% (15%)
759	gene_83_YP_247736.1|_hypothetical_protein_NTHI0086_[Haemophilus_influenzae_86-028NP]1	13 kDa	100% (18%)	100% (33%)
760	gene_141_YP_247858.1|_ribonuclease_H_[Haemophilus_influenzae_86-028NP]1	18 kDa	100% (18%)	100% (19%)
761	gene_393_ZP_01790346.1|_hypothetical_protein_CGSHiAA_05411_[Haemophilus_influenzae_PittAA]1	34 kDa	100% (17%)	100% (27%)
762	gene_313_ZP_00154473.1|_COG2267:_Lysophospholipase_[Haemophilus_influenzae_R2846]1	12 kDa	100% (17%)	100% (20%)
763	gene_1211_YP_001290970.1|_S-adenosylmethionine_synthetase_[Haemophilus_influenzae_PittEE]1	42 kDa	100% (17%)	100% (22%)
764	gene_626_YP_001291508.1|_carbamate_kinase_[Haemophilus_influenzae_PittEE]1	33 kDa	100% (17%)	100% (22%)
765	gene_40_ZP_01790921.1|_hypothetical_protein_CGSHiAA_02376_[Haemophilus_influenzae_PittAA]1	17 kDa	100% (17%)	100% (25%)
766	gene_1235_YP_001290949.1|_SAM-dependent_methyltransferase_[Haemophilus_influenzae_PittEE]1	19 kDa	98% (17%)	100% (24%)
767	gene_823_ZP_00202031.1|_hypothetical_protein_Hflu103000378_[Haemophilus_influenzae_R2846]1	25 kDa	94% (17%)	100% (27%)
768	gene_1300_YP_248914.1|_4-diphosphocytidyl-2-C-methyl-D-erythritol_kinase_[Haemophilus_influenzae_86-028NP]1	35 kDa	100% (17%)	100% (19%)
769	gene_762_YP_001291377.1|_UDP-2,3-diacylglucosamine_hydrolase_[Haemophilus_influenzae_PittEE]1	52 kDa	100% (17%)	100% (12%)
770	gene_1677_YP_001290558.1|_putative_lipoprotein_[Haemophilus_influenzae_PittEE]1	63 kDa	100% (17%)	100% (12%)
771	gene_1707_ZP_00154584.1|_COG4657:_Predicted_NADH:ubiquinone_oxidoreductase,_subunit_RnfA_[Haemophilus_influenzae_R2846]1	21 kDa	100% (17%)	100% (17%)
772	gene_1046_ZP_01783866.1|_chromosomal_replication_initiation_protein_[Haemophilus_influenzae_22.1-21]1	52 kDa	100% (17%)	100% (13%)
773	gene_1288_YP_248903.1|_aromatic_amino_acid_aminotransferase_[Haemophilus_influenzae_86-028NP]1	44 kDa	100% (17%)	100% (30%)
774	gene_1037_ZP_01789872.1|_hypothetical_protein_CGSHiAA_08955_[Haemophilus_influenzae_PittAA]1	42 kDa	100% (17%)	99% (5.1%)
775	gene_216_YP_001290282.1|_3-dehydroquinate_synthase_[Haemophilus_influenzae_PittEE]1	40 kDa	100% (17%)	98% (6.1%)
776	gene_1606_ZP_00154928.1|_hypothetical_protein_Hflu103001140_[Haemophilus_influenzae_R2846]1	40 kDa	100% (17%)	100% (9.0%)
777	gene_60_YP_001290421.1|_zinc-type_alcohol_dehydrogenase_[Haemophilus_influenzae_PittEE]1	38 kDa	100% (17%)	100% (11%)
778	gene_1447_YP_249110.1|_conserved_hypothetical_transposase-like_protein_[Haemophilus_influenzae_86-028NP]1	14 kDa	100% (17%)	100% (32%)
779	gene_1499_ZP_01790702.1|_conserved_hypothetical_oxidoreductase_[Haemophilus_influenzae_PittAA]1	27 kDa	100% (17%)	100% (14%)
780	gene_142_AAL14331.1|_outer_membrane_protein_P2_[Haemophilus_influenzae]1	39 kDa	100% (17%)	100% (15%)
781	gene_121_ZP_00154842.1|_COG1629:_Outer_membrane_receptor_proteins,_mostly_Fe_transport_[Haemophilus_influenzae_R2846]1	55 kDa	100% (17%)	100% (18%)
782	gene_1675_ZP_00154990.2|_COG0312:_Predicted_Zn-dependent_proteases_and_their_inactivated_homologs_[Haemophilus_influenzae_R2846]1	52 kDa	100% (17%)	100% (18%)
783	gene_1725_YP_249417.1|_hypothetical_protein_NTHI2008_[Haemophilus_influenzae_86-028NP]1	28 kDa	100% (17%)	100% (14%)
784	gene_1096_YP_248736.1|_NrfD,_formate-dependent_nitrite_reductase,_membrane_component_[Haemophilus_influenzae_86-028NP]1	23 kDa	100% (17%)	97% (13%)
785	gene_259_ZP_01786852.1|_excinuclease_ABC_subunit_A_[Haemophilus_influenzae_22.4-21]1	104 kDa	100% (17%)	100% (9.8%)
786	gene_784_YP_001291356.1|_phosphoribosylformylglycinamidine_synthase_[Haemophilus_influenzae__PittEE]1	143 kDa	100% (17%)	100% (15%)
787	gene_1433_YP_001290775.1|_hypothetical_protein_CGSHiEE_05005_[Haemophilus_influenzae_PittEE]1	34 kDa	100% (17%)	100% (20%)
788	gene_1711_YP_001290522.1|_electron_transport_complex_protein_RnfG_[Haemophilus_influenzae_PittEE]1	23 kDa	100% (17%)	100% (29%)
789	gene_383_ZP_00156194.2|_COG0715:_ABC-type_nitrate/sulfonate/bicarbonate_transport_systems,_periplasmic_components_[Haemophilus_influenzae_R2866]1	30 kDa	100% (17%)	100% (14%)
790	gene_1518_YP_001290703.1|_hypothetical_protein_CGSHiEE_04625_[Haemophilus_influenzae_PittEE]1	35 kDa	100% (17%)	100% (21%)
791	gene_1166_ZP_00156970.1|_COG0275:_Predicted_S-adenosylmethionine-dependent_methyltransferase_involved_in_cell_envelope_biogenesis_[Haemophilus_influenzae_R2866]1	36 kDa	100% (17%)	100% (23%)
792	gene_316_NP_438807.1|_transport_protein_[Haemophilus_influenzae_Rd_KW20]1	26 kDa	100% (17%)	100% (18%)
793	gene_1220_ZP_01796801.1|_DNA_ligase_[Haemophilus_influenzae_R3021]1	31 kDa	100% (17%)	100% (16%)
794	gene_392_ZP_01784522.1|_hypothetical_protein_CGSHi22121_06890_[Haemophilus_influenzae_22.1-21]1	21 kDa	100% (17%)	99% (20%)
795	gene_696_ZP_01787318.1|_hypothetical_protein_CGSHi22421_09850_[Haemophilus_influenzae_22.4-21]1	26 kDa	100% (17%)	100% (14%)
796	gene_1067_YP_248708.1|_transketolase_[Haemophilus_influenzae_86-028NP]1	73 kDa	100% (17%)	100% (14%)
797	gene_1583_YP_001290640.1|_putrescine/spermidine_ABC_transporter_ATPase_protein_[Haemophilus_influenzae_PittEE]1	42 kDa	100% (17%)	100% (20%)
798	gene_225_YP_247935.1|_putative_anticodon_nuclease_[Haemophilus_influenzae_86-028NP]1	45 kDa	100% (17%)	100% (17%)
799	gene_1664_ZP_00349555.1|_COG2956:_Predicted_N-acetylglucosaminyl_transferase_[Haemophilus_influenzae_R2846]1	46 kDa	100% (17%)	100% (9.8%)
800	gene_48_ZP_00157547.2|_COG3076:_Uncharacterized_protein_conserved_in_bacteria_[Haemophilus_influenzae_R2866]1	30 kDa	100% (17%)	100% (13%)
801	gene_1701_YP_001290535.1|_3-deoxy-D-manno-octulosonate_8-phosphate_phosphatase_[Haemophilus_influenzae_PittEE]1	19 kDa	100% (17%)	100% (30%)
802	gene_1286_YP_248901.1|_predicted_cobalt_transport_protein_[Haemophilus_influenzae_86-028NP]1	24 kDa	100% (17%)	100% (31%)
803	gene_1257_AAS91660.1|_heme-utilization_protein_[Haemophilus_influenzae]1	106 kDa	100% (17%)	100% (14%)
804	gene_647_YP_001292583.1|_3-deoxy-D-manno-octulosonic-acid_transferase_[Haemophilus_influenzae_PittGG]1	49 kDa	100% (17%)	100% (9.6%)
805	gene_599_NP_438728.1|_DNA-binding_transcriptional_regulator_OxyR_[Haemophilus_influenzae_Rd_KW20]1	34 kDa	100% (17%)	100% (16%)
806	gene_909_ZP_01784013.1|_putative_polysaccharide_polymerase_[Haemophilus_influenzae_22.1-21]1	33 kDa	100% (17%)	100% (13%)
807	gene_270_NP_438429.1|_3-deoxy-D-manno-octulosonic-acid_kinase_[Haemophilus_influenzae_Rd_KW20]1	29 kDa	100% (17%)	100% (8.7%)
808	gene_1369_YP_001290823.1|_outer_membrane-specific_lipoprotein_transporter_subunit_LolE_[Haemophilus_influenzae_PittEE]1	46 kDa	100% (17%)	100% (16%)
809	gene_1363_ZP_00155126.2|_COG0156:_7-keto-8-aminopelargonate_synthetase_and_related_enzymes_[Haemophilus_influenzae_R2846]1	24 kDa	100% (17%)	100% (19%)
810	gene_1012_YP_001291144.1|_23S_rRNA_metyluridine_methyltransferase_[Haemophilus_influenzae_PittEE]1	45 kDa	100% (17%)	100% (11%)
811	gene_418_YP_001290080.1|_translation-associated_GTPase_[Haemophilus_influenzae_PittEE]1	44 kDa	100% (17%)	100% (22%)
812	gene_1366_YP_001290826.1|_biotin_synthesis_protein_[Haemophilus_influenzae_PittEE]1	30 kDa	100% (17%)	100% (15%)
813	gene_449_ZP_00155426.2|_COG0566:_rRNA_methylases_[Haemophilus_influenzae_R2846]1	39 kDa	100% (17%)	100% (23%)
814	gene_34_ZP_00154758.2|_COG0321:_Lipoate-protein_ligase_B_[Haemophilus_influenzae_R2846]1	24 kDa	94% (17%)	100% (23%)
815	gene_489_ZP_01790249.1|_coproporphyrinogen_III_oxidase_[Haemophilus_influenzae_PittAA]1	36 kDa	100% (17%)	100% (14%)
816	gene_495_ZP_00155468.1|_COG0040:_ATP_phosphoribosyltransferase_[Haemophilus_influenzae_R2846]1	34 kDa	100% (17%)	100% (15%)
817	gene_224_YP_247934.1|_putative_type_I_restriction-modification_system_specificity_protein_[Haemophilus_influenzae_86-028NP]1	45 kDa	100% (16%)	100% (21%)
818	gene_1569_YP_001290653.1|_glycogen_synthase_[Haemophilus_influenzae_PittEE]1	95 kDa	100% (16%)	100% (17%)
819	gene_291_YP_001290193.1|_acyl-CoA_thioester_hydrolase_YfbB_[Haemophilus_influenzae_PittEE]1	47 kDa	100% (16%)	100% (8.4%)
820	gene_956_ZP_00155795.1|_COG1044:_UDP-3-O-[3-hydroxymyristoyl]_glucosamine_N-acyltransferase_[Haemophilus_influenzae_R2846]1	36 kDa	100% (16%)	99% (7.9%)
821	gene_336_ZP_00155319.2|_COG2255:_Holliday_junction_resolvasome,_helicase_subunit_[Haemophilus_influenzae_R2846]1	37 kDa	100% (16%)	100% (32%)
822	gene_1341_YP_248951.1|_alanine_racemase_[Haemophilus_influenzae_86-028NP]1	40 kDa	100% (16%)	100% (16%)
823	gene_1270_YP_001290914.1|_phosphoenolpyruvate_carboxylase_[Haemophilus_influenzae_PittEE]1	100 kDa	100% (16%)	100% (18%)
824	gene_1080_YP_001291087.1|_anaerobic_dimethyl_sulfoxide_reductase_chain_A_[Haemophilus_influenzae_PittEE]1	86 kDa	100% (16%)	100% (12%)
825	gene_661_YP_001291450.1|_hypothetical_protein_CGSHiEE_08860_[Haemophilus_influenzae_PittEE]1	40 kDa	100% (16%)	100% (28%)
826	gene_395_YP_001290101.1|_histidyl-tRNA_synthetase_[Haemophilus_influenzae_PittEE]1	48 kDa	100% (16%)	100% (12%)
827	gene_522_YP_001289978.1|_predicted_cytoplasmic_sugar-binding_protein_[Haemophilus_influenzae_PittEE]1	40 kDa	100% (16%)	100% (19%)
828	gene_327_YP_001290171.1|_apolipoprotein_N-acyltransferase_[Haemophilus_influenzae_PittEE]1	59 kDa	100% (16%)	100% (15%)
829	gene_242_YP_001290239.1|_lipoprotein_NlpI_[Haemophilus_influenzae_PittEE]1	32 kDa	100% (16%)	98% (8.3%)
830	gene_1060_ZP_00156864.1|_COG0761:_Penicillin_tolerance_protein_[Haemophilus_influenzae_R2866]1	35 kDa	100% (16%)	100% (25%)
831	gene_592_ZP_01789209.1|_transposase_[Haemophilus_influenzae_3655]1	14 kDa	100% (16%)	100% (30%)
832	gene_1432_NP_439471.1|_50S_ribosomal_protein_L20_[Haemophilus_influenzae_Rd_KW20]1	13 kDa	100% (16%)	100% (16%)
833	gene_985_ZP_00201998.1|_COG4235:_Cytochrome_c_biogenesis_factor_[Haemophilus_influenzae_R2846]1	44 kDa	100% (16%)	100% (19%)
834	gene_1182_YP_001290995.1|_hypothetical_protein_CGSHiEE_06315_[Haemophilus_influenzae_PittEE]1	33 kDa	100% (16%)	100% (9.5%)
835	gene_1323_YP_001290864.1|_recombination_factor_protein_RarA_[Haemophilus_influenzae_PittEE]1	51 kDa	100% (16%)	100% (13%)
836	gene_1281_YP_248896.1|_hypothetical_protein_NTHI1416_[Haemophilus_influenzae_86-028NP]1	21 kDa	100% (16%)	100% (21%)
837	gene_1555_ZP_01790026.1|_cell_division_protein_MukB_[Haemophilus_influenzae_PittAA]1	174 kDa	100% (16%)	100% (7.8%)
838	gene_1180_YP_001290997.1|_UDP-3-O-[3-hydroxymyristoyl]_N-acetylglucosamine_deacetylase_[Haemophilus_influenzae_PittEE]1	34 kDa	100% (16%)	100% (17%)
839	gene_1321_ZP_01788715.1|_outer-membrane_lipoprotein_carrier_protein_precursor_[Haemophilus_influenzae_3655]1	88 kDa	100% (16%)	100% (20%)
840	gene_1657_YP_001290576.1|_DNA_polymerase_III_subunits_gamma_and_tau_[Haemophilus_influenzae_PittEE]1	25 kDa	100% (16%)	99% (13%)
841	gene_1029_ZP_01785852.1|_sodium/panthothenate_symporter_[Haemophilus_influenzae_22.4-21]1	21 kDa	100% (16%)	100% (25%)
842	gene_1632_NP_439408.1|_putative_ABC_transporter_ATP-binding_protein_[Haemophilus_influenzae_Rd_KW20]1	63 kDa	100% (16%)	100% (19%)
843	gene_1178_ZP_01791291.1|_D-alanine--D-alanine_ligase_[Haemophilus_influenzae_PittAA]1	45 kDa	100% (16%)	99% (7.9%)
844	gene_371_YP_001290125.1|_periplasmic_nitrate_reductase_[Haemophilus_influenzae_PittEE]1	94 kDa	100% (16%)	100% (16%)
845	gene_608_ZP_00156432.2|_COG1072:_Panthothenate_kinase_[Haemophilus_influenzae_R2866]1	36 kDa	100% (16%)	99% (7.8%)
846	gene_447_ZP_01788401.1|_ATP-dependent_RNA_helicase_SrmB_[Haemophilus_influenzae_3655]1	50 kDa	100% (16%)	100% (16%)
847	gene_444_NP_438579.1|_thiamine-phosphate_pyrophosphorylase_[Haemophilus_influenzae_Rd_KW20]1	25 kDa	100% (16%)	100% (9.7%)
848	gene_1057_YP_001291104.1|_lipoprotein_signal_peptidase_[Haemophilus_influenzae_PittEE]1	70 kDa	100% (16%)	100% (19%)
849	gene_11_YP_001290467.1|_formate_dehydrogenase_accessory_protein_[Haemophilus_influenzae_PittEE]1	24 kDa	100% (16%)	100% (17%)
850	gene_1091_YP_001291078.1|_lipid-A-disaccharide_synthase_[Haemophilus_influenzae_PittEE]1	44 kDa	100% (16%)	100% (11%)
851	gene_531_NP_438665.1|_hypothetical_protein_HI0507_[Haemophilus_influenzae_Rd_KW20]1	21 kDa	99% (16%)	100% (27%)
852	gene_1364_ZP_01793208.1|_8-amino-7-oxononanoate_synthase_[Haemophilus_influenzae_PittHH]1	20 kDa	99% (16%)	100% (25%)
853	gene_801_YP_001291340.1|_cell_division_protein_FtsX_[Haemophilus_influenzae_PittEE]1	35 kDa	100% (16%)	100% (18%)
854	gene_1307_YP_248921.1|_hypothetical_protein_NTHI1441_[Haemophilus_influenzae_86-028NP]1	9 kDa	99% (16%)	100% (44%)
855	gene_111_YP_001290372.1|_putative_type_I_site-specific_restriction-modification_system,_S_subunit_[Haemophilus_influenzae_PittEE]1	34 kDa	100% (16%)	100% (15%)
856	gene_451_ZP_01788405.1|_fatty_acid_metabolism_regulator_[Haemophilus_influenzae_3655]1	28 kDa	100% (16%)	100% (17%)
857	gene_1534_ZP_00157231.2|_COG0525:_Valyl-tRNA_synthetase_[Haemophilus_influenzae_R2866]1	109 kDa	100% (16%)	100% (17%)
858	gene_596_ABD78984.1|_HI0568-like_protein_[Haemophilus_influenzae]1	85 kDa	100% (16%)	100% (11%)
859	gene_1055_ZP_01792967.1|_putative_inner_membrane_protein_translocase_component_YidC_[Haemophilus_influenzae_PittHH]1	61 kDa	100% (16%)	100% (17%)
860	gene_1314_YP_248927.1|_HMW2C,_putative_glycosyltransferase_involved_in_glycosylation_of_HMW1A_and_HMW2A_[Haemophilus_influenzae_86-028NP]1	74 kDa	100% (16%)	100% (14%)
861	gene_917_YP_001291231.1|_GTPase_ObgE_[Haemophilus_influenzae_PittEE]1	45 kDa	100% (16%)	100% (19%)
862	gene_681_YP_001291430.1|_glycerophosphodiester_phosphodiesterase_[Haemophilus_influenzae_PittEE]1	53 kDa	100% (16%)	100% (11%)
863	gene_664_YP_248358.1|_fructose_1,6-bisphosphatase_II_[Haemophilus_influenzae_86-028NP]1	36 kDa	100% (16%)	100% (17%)
864	gene_1708_ZP_01793366.1|_electron_transport_complex_protein_RnfB_[Haemophilus_influenzae_PittHH]1	22 kDa	100% (16%)	99% (18%)
865	gene_1322_ZP_00157115.1|_COG2834:_Outer_membrane_lipoprotein-sorting_protein_[Haemophilus_influenzae_R2866]1	23 kDa	100% (16%)	100% (26%)
866	gene_800_NP_438928.1|_cell_division_ATP-binding_protein_[Haemophilus_influenzae_Rd_KW20]1	24 kDa	100% (16%)	100% (27%)
867	gene_1030_ZP_00156837.1|_COG2264:_Ribosomal_protein_L11_methylase_[Haemophilus_influenzae_R2866]1	33 kDa	100% (16%)	100% (18%)
868	gene_1051_ZP_00155712.2|_COG0457:_FOG:_TPR_repeat_[Haemophilus_influenzae_R2846]1	56 kDa	100% (16%)	100% (10%)
869	gene_964_AAC22582.1|_rare_lipoprotein_B,_putative_[Haemophilus_influenzae_Rd_KW20]1	19 kDa	100% (16%)	94% (14%)
870	gene_1089_YP_001291080.1|_putative_type_III_restriction/modification_system_modification_methylase_[Haemophilus_influenzae_PittEE]1	82 kDa	100% (16%)	100% (17%)
871	gene_331_YP_001290167.1|_recombination_associated_protein_[Haemophilus_influenzae_PittEE]1	35 kDa	100% (16%)	100% (19%)
872	gene_521_ZP_01786105.1|_ATP-dependent_protease_ATP-binding_subunit_[Haemophilus_influenzae_22.4-21]1	49 kDa	100% (16%)	100% (24%)
873	gene_1557_ZP_00154881.2|_COG3006:_Uncharacterized_protein_involved_in_chromosome_partitioning_[Haemophilus_influenzae_R2846]1	52 kDa	100% (16%)	100% (8.8%)
874	gene_1460_YP_001290870.1|_HMW2A,_high_molecular_weight_adhesin_2_[Haemophilus_influenzae_PittEE]1	70 kDa	100% (15%)	100% (13%)
875	gene_367_YP_001290129.1|_tRNA_(guanine-N(7))-methyltransferase_[Haemophilus_influenzae_PittEE]1	28 kDa	100% (15%)	100% (9.3%)
876	gene_928_ZP_00202014.1|_COG0151:_Phosphoribosylamine-glycine_ligase_[Haemophilus_influenzae_R2846]1	46 kDa	100% (15%)	100% (18%)
877	gene_834_NP_438957.1|_preprotein_translocase_subunit_SecY_[Haemophilus_influenzae_Rd_KW20]1	48 kDa	100% (15%)	100% (10%)
878	gene_206_ZP_00154681.2|_COG1560:_Lauroyl/myristoyl_acyltransferase_[Haemophilus_influenzae_R2846]1	37 kDa	100% (15%)	100% (15%)
879	gene_697_YP_001291414.1|_exopolyphosphatase_[Haemophilus_influenzae_PittEE]1	36 kDa	100% (15%)	100% (16%)
880	gene_1732_ZP_00349513.1|_COG0745:_Response_regulators_consisting_of_a_CheY-like_receiver_domain_and_a_winged-helix_DNA-binding_domain_[Haemophilus_influenzae_R2846]1	25 kDa	97% (15%)	100% (26%)
881	gene_1138_AAX88107.1|_DNA_ligase_[Haemophilus_influenzae_86-028NP]1	74 kDa	100% (15%)	100% (8.2%)
882	gene_202_YP_001290293.1|_potassium_efflux_protein_KefA_[Haemophilus_influenzae_PittEE]1	126 kDa	100% (15%)	100% (19%)
883	gene_1717_ZP_01791151.1|_leucyl_aminopeptidase_[Haemophilus_influenzae_PittAA]1	27 kDa	100% (15%)	100% (19%)
884	gene_399_ZP_00155376.2|_COG0443:_Molecular_chaperone_[Haemophilus_influenzae_R2846]1	67 kDa	100% (15%)	100% (17%)
885	gene_312_YP_001291476.1|_cytochrome_C-like_protein_[Haemophilus_influenzae_PittEE]1	41 kDa	100% (15%)	100% (20%)
886	gene_1706_ZP_00154583.1|_COG0616:_Periplasmic_serine_proteases_(ClpP_class)_[Haemophilus_influenzae_R2846]1	40 kDa	100% (15%)	100% (21%)
887	gene_302_ZP_00156435.2|_COG0042:_tRNA-dihydrouridine_synthase_[Haemophilus_influenzae_R2866]1	37 kDa	100% (15%)	100% (13%)
888	gene_1303_YP_248917.1|_hypothetical_protein_NTHI1437_[Haemophilus_influenzae_86-028NP]1	23 kDa	100% (15%)	100% (27%)
889	gene_355_ZP_00155337.1|_COG1381:_Recombinational_DNA_repair_protein_(RecF_pathway)_[Haemophilus_influenzae_R2846]1	27 kDa	100% (15%)	100% (22%)
890	gene_927_ZP_00155824.2|_COG0138:_AICAR_transformylase/IMP_cyclohydrolase_PurH_(only_IMP_cyclohydrolase_domain_in_Aful)_[Haemophilus_influenzae_R2846]1	58 kDa	100% (15%)	100% (17%)
891	gene_984_ZP_01789820.1|_hypothetical_protein_CGSHiAA_08695_[Haemophilus_influenzae_PittAA]1	45 kDa	100% (15%)	100% (12%)
892	gene_554_YP_248241.1|_DNA_primase_[Haemophilus_influenzae_86-028NP]1	68 kDa	100% (15%)	100% (9.8%)
893	gene_19_ZP_01792450.1|_16S_ribosomal_RNA_m2G1207_methyltransferase_[Haemophilus_influenzae_PittHH]1	37 kDa	100% (15%)	100% (16%)
894	gene_1500_YP_001290723.1|_phosphoribosylaminoimidazole_synthetase_[Haemophilus_influenzae_PittEE]1	37 kDa	100% (15%)	100% (25%)
895	gene_1492_YP_001290730.1|_tRNA_pseudouridine_synthase_C_[Haemophilus_influenzae_PittEE]1	28 kDa	100% (15%)	100% (26%)
896	gene_86_ZP_00154806.1|_COG1946:_Acyl-CoA_thioesterase_[Haemophilus_influenzae_R2846]1	33 kDa	100% (15%)	100% (16%)
897	gene_29_YP_001290450.1|_citrate_lyase_alpha_chain_[Haemophilus_influenzae_PittEE]1	54 kDa	100% (15%)	100% (18%)
898	gene_199_ZP_01795353.1|_replication_initiation_regulator_SeqA_[Haemophilus_influenzae_PittII]1	30 kDa	100% (15%)	99% (12%)
899	gene_913_ZP_00156736.2|_COG1088:_dTDP-D-glucose_4,6-dehydratase_[Haemophilus_influenzae_R2866]1	38 kDa	100% (15%)	100% (11%)
900	gene_1745_YP_001290489.1|_phosphoribosylaminoimidazole-succinocarboxamide_synthase_[Haemophilus_influenzae_PittEE]1	88 kDa	100% (15%)	100% (7.4%)
901	gene_809_YP_001291333.1|_hypothetical_protein_CGSHiEE_08195_[Haemophilus_influenzae_PittEE]1	36 kDa	100% (15%)	100% (23%)
902	gene_1123_ZP_00155645.2|_COG0767:_ABC-type_transport_system_involved_in_resistance_to_organic_solvents,_permease_component_[Haemophilus_influenzae_R2846]1	28 kDa	100% (15%)	100% (14%)
903	gene_875_YP_001291267.1|_nucleoid-associated_protein_NdpA_[Haemophilus_influenzae_PittEE]1	15 kDa	100% (15%)	100% (33%)
904	gene_709_ABD78994.1|_707UM_ORF_[Haemophilus_influenzae]1	42 kDa	100% (15%)	100% (12%)
905	gene_459_ZP_01788413.1|_competence_protein_F_[Haemophilus_influenzae_3655]1	27 kDa	100% (15%)	94% (7.5%)
906	gene_1033_ZP_01789868.1|_SsrA-binding_protein_[Haemophilus_influenzae_PittAA]1	18 kDa	100% (15%)	100% (19%)
907	gene_632_ZP_01791555.1|_aminobenzoyl-glutamate_utilization_protein_A_[Haemophilus_influenzae_PittAA]1	47 kDa	100% (15%)	100% (13%)
908	gene_1271_ZP_00157069.2|_COG1609:_Transcriptional_regulators_[Haemophilus_influenzae_R2866]1	37 kDa	100% (15%)	100% (15%)
909	gene_860_YP_001291284.1|_beta-methylgalactoside_transporter_inner_membrane_component_[Haemophilus_influenzae_PittEE]1	36 kDa	100% (15%)	100% (11%)
910	gene_215_ZP_01787106.1|_shikimate_kinase_[Haemophilus_influenzae_22.4-21]1	19 kDa	100% (15%)	93% (7.1%)
911	gene_45_YP_247700.1|_rod_shape-determining_protein_MreB_[Haemophilus_influenzae_86-028NP]1	38 kDa	100% (15%)	100% (23%)
912	gene_1218_ZP_00157017.2|_COG4161:_ABC-type_arginine_transport_system,_ATPase_component_[Haemophilus_influenzae_R2866]1	27 kDa	99% (15%)	100% (22%)
913	gene_366_YP_001290130.1|_primosome_assembly_protein_PriA_[Haemophilus_influenzae_PittEE]1	82 kDa	100% (15%)	100% (14%)
914	gene_636_ZP_01791558.1|_glucose-inhibited_division_protein_A_[Haemophilus_influenzae_PittAA]1	70 kDa	100% (15%)	100% (15%)
915	gene_548_YP_248235.1|_probable_ribonuclease_I_[Haemophilus_influenzae_86-028NP]1	30 kDa	100% (15%)	100% (21%)
916	gene_777_ZP_00154340.1|_COG2704:_Anaerobic_C4-dicarboxylate_transporter_[Haemophilus_influenzae_R2846]1	47 kDa	100% (15%)	100% (16%)
917	gene_26_YP_247682.1|_hypothetical_protein_NTHI0026_[Haemophilus_influenzae_86-028NP]1	54 kDa	100% (15%)	100% (30%)
918	gene_595_YP_001289907.1|_DNA_gyrase_subunit_B_[Haemophilus_influenzae_PittEE]1	90 kDa	100% (15%)	100% (12%)
919	gene_36_YP_247692.1|_penicillin-binding_protein_5_precursor_[Haemophilus_influenzae_86-028NP]1	43 kDa	100% (15%)	100% (9.7%)
920	gene_1738_ZP_01793310.1|_ribosome-associated_GTPase_[Haemophilus_influenzae_PittHH]1	39 kDa	100% (15%)	100% (21%)
921	gene_139_YP_001290349.1|_GTP-binding_protein_EngA_[Haemophilus_influenzae_PittEE]1	56 kDa	100% (15%)	100% (12%)
922	gene_1058_ZP_01785883.1|_tRNA_modification_GTPase_TrmE_[Haemophilus_influenzae_22.4-21]1	60 kDa	100% (15%)	100% (14%)
923	gene_669_NP_438832.1|_2-C-methyl-D-erythritol_4-phosphate_cytidylyltransferase_[Haemophilus_influenzae_Rd_KW20]1	25 kDa	100% (15%)	100% (24%)
924	gene_1552_YP_249218.1|_exonuclease_I_[Haemophilus_influenzae_86-028NP]1	49 kDa	100% (15%)	100% (13%)
925	gene_620_YP_248304.1|_DNA_transformation_protein_TfoX_[Haemophilus_influenzae_86-028NP]1	21 kDa	100% (15%)	100% (28%)
926	gene_1070_ZP_00156882.1|_COG0598:_Mg2+_and_Co2+_transporters_[Haemophilus_influenzae_R2866]1	37 kDa	100% (15%)	99% (12%)
927	gene_761_ZP_00154509.2|_COG1452:_Organic_solvent_tolerance_protein_OstA_[Haemophilus_influenzae_R2846]1	90 kDa	100% (15%)	100% (10%)
928	gene_1463_ZP_01795021.1|_hemoglobin-haptoglobin_binding_protein_B_[Haemophilus_influenzae_PittII]1	35 kDa	100% (15%)	100% (15%)
929	gene_434_ZP_01786201.1|_RNA-binding_protein_Hfq_[Haemophilus_influenzae_22.4-21]1	28 kDa	100% (15%)	100% (19%)
930	gene_1336_ZP_01788700.1|_glycosyl_transferase_[Haemophilus_influenzae_3655]1	38 kDa	100% (15%)	100% (25%)
931	gene_711_YP_001291401.1|_trigger_factor_[Haemophilus_influenzae_PittEE]1	70 kDa	100% (15%)	100% (10%)
932	gene_1264_ZP_01783587.1|_peptide_ABC_transporter_ATP-binding_protein_[Haemophilus_influenzae_22.1-21]1	30 kDa	100% (14%)	100% (15%)
933	gene_372_YP_001290124.1|_quinol_dehydrogenase_periplasmic_component_[Haemophilus_influenzae_PittEE]1	29 kDa	100% (14%)	100% (16%)
934	gene_1262_YP_001293121.1|_tRNA_pseudouridine_synthase_A_[Haemophilus_influenzae_PittGG]1	30 kDa	100% (14%)	100% (14%)
935	gene_1238_YP_001290946.1|_hypothetical_protein_CGSHiEE_06050_[Haemophilus_influenzae_PittEE]1	23 kDa	99% (14%)	100% (22%)
936	gene_502_NP_438636.1|_phosphoribosyl-AMP_cyclohydrolase/phosphoribosyl-ATP_pyrophosphohydrolase_[Haemophilus_influenzae_Rd_KW20]1	25 kDa	100% (14%)	99% (9.0%)
937	gene_1324_ZP_00155158.2|_COG0438:_Glycosyltransferase_[Haemophilus_influenzae_R2846]1	44 kDa	100% (14%)	100% (11%)
938	gene_1723_ABS01289.1|_sialyltransferase_[Haemophilus_influenzae]1	36 kDa	100% (14%)	100% (13%)
939	gene_1390_ZP_01790611.1|_lipid_A_biosynthesis_lauroyl_acyltransferase_[Haemophilus_influenzae_PittAA]1	36 kDa	100% (14%)	100% (16%)
940	gene_437_NP_438572.1|_transcriptional_regulatory_protein_[Haemophilus_influenzae_Rd_KW20]1	36 kDa	100% (14%)	100% (18%)
941	gene_268_ZP_01788235.1|_dihydrodipicolinate_synthase_[Haemophilus_influenzae_3655]1	35 kDa	100% (14%)	100% (22%)
942	gene_1277_YP_001290906.1|_cobalt_transport_protein_CbiM_[Haemophilus_influenzae_PittEE]1	23 kDa	100% (14%)	100% (11%)
943	gene_1608_YP_001290620.1|_translation_initiation_factor_IF-2_[Haemophilus_influenzae_PittEE]1	91 kDa	100% (14%)	100% (11%)
944	gene_1202_ZP_00155773.2|_COG0277:_FAD/FMN-containing_dehydrogenases_[Haemophilus_influenzae__R2846]1	117 kDa	100% (14%)	100% (15%)
945	gene_1355_NP_439710.1|_peptide_chain_release_factor_1_[Haemophilus_influenzae_Rd_KW20]1	41 kDa	100% (14%)	100% (16%)
946	gene_526_ZP_00155496.1|_COG1129:_ABC-type_sugar_transport_system,_ATPase_component_[Haemophilus_influenzae_R2846]1	54 kDa	100% (14%)	100% (13%)
947	gene_1109_ZP_01789944.1|_ATP-dependent_RNA_helicase_HrpA_[Haemophilus_influenzae_PittAA]1	58 kDa	100% (14%)	100% (13%)
948	gene_1542_ZP_00154867.2|_COG1216:_Predicted_glycosyltransferases_[Haemophilus_influenzae_R2846]1	33 kDa	100% (14%)	100% (16%)
949	gene_391_YP_248080.1|_hypothetical_protein_NTHI0485_[Haemophilus_influenzae_86-028NP]1	43 kDa	100% (14%)	100% (19%)
950	gene_1034_ZP_01789869.1|_6-phosphofructokinase_[Haemophilus_influenzae_PittAA]1	35 kDa	100% (14%)	100% (19%)
951	gene_1139_ZP_00155631.1|_COG3115:_Cell_division_protein_[Haemophilus_influenzae_R2846]1	37 kDa	100% (14%)	100% (14%)
952	gene_999_YP_001291156.1|_diaminobutyrate--2-oxoglutarate_aminotransferase_[Haemophilus_influenzae_PittEE]1	57 kDa	100% (14%)	100% (13%)
953	gene_1522_YP_001290699.1|_hypothetical_protein_CGSHiEE_04605_[Haemophilus_influenzae_PittEE]1	24 kDa	100% (14%)	100% (23%)
954	gene_1749_YP_249439.1|_hypothetical_protein_NTHI2036_[Haemophilus_influenzae_86-028NP]1	27 kDa	100% (14%)	100% (27%)
955	gene_611_YP_248295.1|_RNA_polymerase_sigma_factor_RpoE_[Haemophilus_influenzae_86-028NP]1	22 kDa	100% (14%)	100% (23%)
956	gene_1372_ZP_01790595.1|_sodium/dicarboxylate_symporter_protein_[Haemophilus_influenzae_PittAA]1	43 kDa	100% (14%)	100% (21%)
957	gene_1389_ZP_01790610.1|_DNA_topoisomerase_IV_subunit_B_[Haemophilus_influenzae_PittAA]1	70 kDa	100% (14%)	100% (18%)
958	gene_1009_NP_439116.1|_nucleoid_occlusion_protein_[Haemophilus_influenzae_Rd_KW20]1	26 kDa	100% (14%)	100% (20%)
959	gene_396_ZP_01787582.1|_hypothetical_protein_CGSHi22421_06618_[Haemophilus_influenzae_22.4-21]1	23 kDa	94% (14%)	100% (25%)
960	gene_1671_ZP_00154988.2|_COG0277:_FAD/FMN-containing_dehydrogenases_[Haemophilus_influenzae_R2846]1	64 kDa	100% (14%)	100% (12%)
961	gene_910_ZP_01784012.1|_N-acetylneuraminic_acid_synthase-like_protein_[Haemophilus_influenzae_22.1-21]1	16 kDa	100% (14%)	95% (13%)
962	gene_1171_ZP_01791284.1|_phospho-N-acetylmuramoyl-pentapeptide-transferase_[Haemophilus_influenzae_PittAA]1	40 kDa	100% (14%)	100% (11%)
963	gene_763_YP_001291376.1|_1-acyl-sn-glycerol-3-phosphate_acyltransferase_[Haemophilus_influenzae_PittEE]1	27 kDa	100% (14%)	100% (19%)
964	gene_631_YP_248313.1|_predicted_C4-dicarboxylate_transporter_[Haemophilus_influenzae_86-028NP]1	45 kDa	100% (14%)	100% (10.0%)
965	gene_42_YP_001290437.1|_hypothetical_protein_CGSHiEE_03135_[Haemophilus_influenzae_PittEE]1	33 kDa	100% (14%)	100% (23%)
966	gene_53_ZP_00154775.2|_COG3054:_Predicted_transcriptional_regulator_[Haemophilus_influenzae_R2846]1	20 kDa	99% (14%)	100% (14%)
967	gene_65_YP_001290417.1|_excinuclease_ABC_subunit_C_[Haemophilus_influenzae_PittEE]1	70 kDa	100% (14%)	100% (13%)
968	gene_1085_NP_439211.1|_transcriptional_regulator_AraC_family_[Haemophilus_influenzae_Rd_KW20]1	34 kDa	100% (14%)	100% (20%)
969	gene_329_YP_001290169.1|_hypothetical_protein_CGSHiEE_01530_[Haemophilus_influenzae_PittEE]1	21 kDa	94% (14%)	100% (37%)
970	gene_1103_YP_001291069.1|_ATP-dependent_RNA_helicase_HrpA_[Haemophilus_influenzae_PittEE]1	70 kDa	100% (14%)	100% (12%)
971	gene_603_ZP_00155567.1|_COG2964:_Uncharacterized_protein_conserved_in_bacteria_[Haemophilus_influenzae_R2846]1	25 kDa	100% (14%)	98% (0%)
972	gene_543_ZP_00155514.2|_COG1882:_Pyruvate-formate_lyase_[Haemophilus_influenzae_R2846]1	58 kDa	100% (14%)	100% (11%)
973	gene_1268_ZP_01790782.1|_ABC-type_transport_system,_periplasmic_component,_involved_in_antimicrobial_peptide_resistance_[Haemophilus_influenzae_PittAA]1	64 kDa	100% (14%)	100% (13%)
974	gene_1539_ZP_00154865.2|_COG0512:_Anthranilate/para-aminobenzoate_synthases_component_II_[Haemophilus_influenzae_R2846]1	22 kDa	98% (14%)	100% (30%)
975	gene_1299_YP_248913.1|_ribose-phosphate_pyrophosphokinase_[Haemophilus_influenzae_86-028NP]1	34 kDa	100% (14%)	100% (23%)
976	gene_609_YP_001291490.1|_periplasmic_negative_regulator_of_sigmaE_[Haemophilus_influenzae_PittEE]1	36 kDa	100% (14%)	100% (10%)
977	gene_429_ZP_01794296.1|_methylated-DNA--protein-cysteine_methyltransferase_[Haemophilus_influenzae_PittII]1	20 kDa	100% (14%)	100% (13%)
978	gene_1193_ZP_01783673.1|_cysteine/glutathione_ABC_transporter_membrane/ATP-binding_component_[Haemophilus_influenzae_22.1-21]1	20 kDa	94% (14%)	100% (18%)
979	gene_222_YP_001290276.1|_hypothetical_protein_CGSHiEE_02155_[Haemophilus_influenzae_PittEE]1	78 kDa	100% (14%)	100% (17%)
980	gene_1102_YP_001291070.1|_ATP-dependent_RNA_helicase_HrpA_[Haemophilus_influenzae_PittEE]1	34 kDa	100% (14%)	100% (13%)
981	gene_446_ZP_00155423.1|_COG0826:_Collagenase_and_related_proteases_[Haemophilus_influenzae_R2846]1	52 kDa	100% (14%)	100% (16%)
982	gene_1159_ZP_00155615.1|_COG0444:_ABC-type_dipeptide/oligopeptide/nickel_transport_system,_ATPase_component_[Haemophilus_influenzae_R2846]1	36 kDa	100% (14%)	100% (32%)
983	gene_1198_ZP_00155578.1|_COG0276:_Protoheme_ferro-lyase_(ferrochelatase)_[Haemophilus_influenzae_R2846]1	37 kDa	100% (14%)	100% (18%)
984	gene_1325_YP_248937.1|_modification_methylase_BepI-like_[Haemophilus_influenzae_86-028NP]1	45 kDa	100% (14%)	100% (15%)
985	gene_1567_ZP_01787164.1|_pyridine_nucleotide_transhydrogenase_[Haemophilus_influenzae_22.4-21]1	50 kDa	100% (14%)	100% (11%)
986	gene_1503_ZP_01786505.1|_universal_stress_protein_E_[Haemophilus_influenzae_22.4-21]1	35 kDa	100% (14%)	100% (14%)
987	gene_1150_NP_439269.1|_xylose_isomerase_[Haemophilus_influenzae_Rd_KW20]1	50 kDa	100% (14%)	100% (12%)
988	gene_273_YP_247982.1|_heme/hemopexin-binding_protein_B_[Haemophilus_influenzae_86-028NP]1	62 kDa	100% (14%)	100% (22%)
989	gene_179_ZP_01789321.1|_hypothetical_protein_CGSHi3655_04916_[Haemophilus_influenzae_3655]1	33 kDa	100% (14%)	100% (11%)
990	gene_126_YP_001290360.1|_high-affinity_zinc_transporter_periplasmic_component_[Haemophilus_influenzae_PittEE]1	29 kDa	100% (14%)	100% (22%)
991	gene_27_NP_438193.1|_transport_protein_[Haemophilus_influenzae_Rd_KW20]1	51 kDa	100% (14%)	100% (30%)
992	gene_1566_AAC43726.1|_ORF21	34 kDa	100% (14%)	100% (12%)
993	gene_1454_YP_001291719.1|_RNA_polymerase_sigma_factor_[Haemophilus_influenzae_PittGG]1	46 kDa	100% (14%)	100% (24%)
994	gene_852_YP_248523.1|_Xaa-Pro_aminopeptidase_[Haemophilus_influenzae_86-028NP]1	49 kDa	100% (14%)	100% (17%)
995	gene_97_NP_438261.1|_homoserine_kinase_[Haemophilus_influenzae_Rd_KW20]1	34 kDa	100% (14%)	100% (12%)
996	gene_1715_ZP_01791153.1|_molybdenum_ABC_transporter_ATP-binding_protein_[Haemophilus_influenzae_PittAA]1	40 kDa	100% (14%)	100% (10.0%)
997	gene_1205_ZP_01796820.1|_putative_aminotransferase_[Haemophilus_influenzae_R3021]1	41 kDa	100% (14%)	100% (11%)
998	gene_1088_YP_001292974.1|_putative_type_III_restriction-modification_system_HindVIP_enzyme_res_[Haemophilus_influenzae_PittGG]1	45 kDa	100% (14%)	100% (14%)
999	gene_1368_YP_001290824.1|_outer_membrane-specific_lipoprotein_transporter_subunit_LolE_[Haemophilus_influenzae_PittEE]1	25 kDa	100% (14%)	100% (17%)
1000	gene_231_ZP_00155218.2|_COG0340:_Biotin-(acetyl-CoA_carboxylase)_ligase_[Haemophilus_influenzae_R2846]1	34 kDa	100% (14%)	100% (16%)
1001	gene_1269_ZP_00155209.2|_COG3106:_Predicted_ATPase_[Haemophilus_influenzae_R2846]1	55 kDa	100% (14%)	100% (10%)
1002	gene_1382_ZP_01797644.1|_phospho-2-dehydro-3-heoxyheptonate_aldolase_[Haemophilus_influenzae_R3021]1	24 kDa	100% (14%)	94% (7.5%)
1003	gene_1146_ZP_01788897.1|_putative_aspartate_aminotransferase_[Haemophilus_influenzae_3655]1	46 kDa	100% (14%)	100% (14%)
1004	gene_496_ZP_00155469.1|_COG0141:_Histidinol_dehydrogenase_[Haemophilus_influenzae_R2846]1	46 kDa	100% (14%)	100% (6.6%)
1005	gene_1681_YP_001290554.1|_ribonucleotide-diphosphate_reductase_subunit_alpha_[Haemophilus_influenzae_PittEE]1	37 kDa	100% (14%)	100% (19%)
1006	gene_1573_ZP_00154898.2|_COG0296:_1,4-alpha-glucan_branching_enzyme_[Haemophilus_influenzae_R2846]1	84 kDa	100% (14%)	100% (14%)
1007	gene_1609_ZP_00154931.2|_COG0195:_Transcription_elongation_factor_[Haemophilus_influenzae_R2846]1	55 kDa	100% (14%)	100% (14%)
1008	gene_237_YP_001290243.1|_branched-chain_amino_acid_transport_system_II_carrier_protein_[Haemophilus_influenzae_PittEE]1	41 kDa	100% (14%)	94% (7.2%)
1009	gene_171_ZP_01789328.1|_23S_rRNA_pseudouridine_synthase_D_[Haemophilus_influenzae_3655]1	27 kDa	100% (14%)	100% (14%)
1010	gene_280_ZP_00155278.1|_COG0568:_DNA-directed_RNA_polymerase,_sigma_subunit_(sigma70/sigma32)_[Haemophilus_influenzae_R2846]1	32 kDa	100% (14%)	100% (26%)
1011	gene_794_ZP_01787851.1|_nicotinamide-nucleotide_adenylyltransferase_[Haemophilus_influenzae_3655]1	48 kDa	100% (14%)	100% (15%)
1012	gene_1420_ZP_00155060.1|_COG3943:_Virulence_protein_[Haemophilus_influenzae_R2846]1	38 kDa	100% (14%)	95% (8.7%)
1013	gene_1164_ZP_00156968.2|_COG1966:_Carbon_starvation_protein,_predicted_membrane_protein_[Haemophilus_influenzae_R2866]1	58 kDa	100% (13%)	100% (27%)
1014	gene_80_YP_001290403.1|_DNA_repair_protein_[Haemophilus_influenzae_PittEE]1	63 kDa	100% (13%)	100% (11%)
1015	gene_354_ZP_00155336.2|_hypothetical_protein_Hflu103000535_[Haemophilus_influenzae_R2846]1	15 kDa	98% (13%)	100% (28%)
1016	gene_1524_ZP_00154849.1|_COG1598:_Uncharacterized_conserved_protein_[Haemophilus_influenzae_R2846]1	17 kDa	95% (13%)	100% (17%)
1017	gene_1623_ZP_00154944.2|_COG2021:_Homoserine_acetyltransferase_[Haemophilus_influenzae_R2846]1	40 kDa	100% (13%)	100% (12%)
1018	gene_1352_ZP_00349592.1|_COG2333:_Predicted_hydrolase_(metallo-beta-lactamase_superfamily)_[Haemophilus_influenzae_R2846]1	46 kDa	100% (13%)	100% (19%)
1019	gene_953_YP_001291197.1|_hypothetical_protein_CGSHiEE_07455_[Haemophilus_influenzae_PittEE]1	30 kDa	100% (13%)	100% (12%)
1020	gene_770_ZP_01790556.1|_DNA_polymerase_III_subunit_alpha_[Haemophilus_influenzae_PittAA]1	130 kDa	100% (13%)	100% (13%)
1021	gene_1748_YP_249438.1|_Mn2+_and_Fe2+_transporter_of_the_NRAMP_family_[Haemophilus_influenzae_86-028NP]1	42 kDa	100% (13%)	100% (30%)
1022	gene_1169_ZP_00156973.2|_COG0769:_UDP-N-acetylmuramyl_tripeptide_synthase_[Haemophilus_influenzae_R2866]1	54 kDa	100% (13%)	100% (11%)
1023	gene_1017_ZP_01789851.1|_hypothetical_protein_CGSHiAA_08850_[Haemophilus_influenzae_PittAA]1	35 kDa	100% (13%)	100% (11%)
1024	gene_99_ABD78959.1|_HI0090-like_protein_[Haemophilus_influenzae]1	26 kDa	100% (13%)	100% (20%)
1025	gene_1188_YP_001290989.1|_anaerobic_ribonucleotide_reductase-activating_protein_[Haemophilus_influenzae_PittEE]1	49 kDa	100% (13%)	100% (6.7%)
1026	gene_998_ZP_00155760.1|_COG0266:_Formamidopyrimidine-DNA_glycosylase_[Haemophilus_influenzae_R2846]1	31 kDa	100% (13%)	100% (14%)
1027	gene_1007_YP_001291149.1|_bifunctional_phosphopantothenoylcysteine_decarboxylase/phosphopantothenate_synthase_[Haemophilus_influenzae_PittEE]1	43 kDa	100% (13%)	100% (21%)
1028	gene_1481_ZP_01786531.1|_dithiobiotin_synthetase_[Haemophilus_influenzae_22.4-21]1	27 kDa	100% (13%)	100% (17%)
1029	gene_1111_YP_248745.1|_CTP_synthetase_[Haemophilus_influenzae_86-028NP]1	60 kDa	100% (13%)	100% (19%)
1030	gene_1646_YP_001290586.1|_gamma-glutamyl_phosphate_reductase_[Haemophilus_influenzae_PittEE]1	46 kDa	100% (13%)	100% (18%)
1031	gene_1259_YP_001290927.1|_putative_L-lactate_permease_[Haemophilus_influenzae_PittEE]1	57 kDa	100% (13%)	100% (11%)
1032	gene_211_P44568|RIMM_HAEIN_16S_rRNA-processing_protein_rimM1	20 kDa	100% (13%)	100% (16%)
1033	gene_520_1G3I|G_Chain_G,_Crystal_Structure_Of_The_Hsluv_Protease-Chaperone_Complex1	19 kDa	97% (13%)	100% (25%)
1034	gene_1135_ZP_00156939.1|_COG4235:_Cytochrome_c_biogenesis_factor_[Haemophilus_influenzae_R2866]1	35 kDa	100% (13%)	100% (15%)
1035	gene_1405_ZP_00349572.1|_COG0611:_Thiamine_monophosphate_kinase_[Haemophilus_influenzae_R2846]1	36 kDa	100% (13%)	100% (8.5%)
1036	gene_347_YP_001290145.1|_ribonuclease_T_[Haemophilus_influenzae_PittEE]1	26 kDa	100% (13%)	100% (21%)
1037	gene_1731_ZP_01793303.1|_sensor_protein_QseC_[Haemophilus_influenzae_PittHH]1	51 kDa	100% (13%)	100% (18%)
1038	gene_940_ZP_00155812.1|_COG1566:_Multidrug_resistance_efflux_pump_[Haemophilus_influenzae_R2846]1	43 kDa	100% (13%)	100% (12%)
1039	gene_1572_ZP_00154897.2|_COG1523:_Type_II_secretory_pathway,_pullulanase_PulA_and_related_glycosidases_[Haemophilus_influenzae_R2846]1	75 kDa	100% (13%)	100% (9.0%)
1040	gene_769_ZP_01790557.1|_threonine_dehydratase_[Haemophilus_influenzae_PittAA]1	57 kDa	100% (13%)	100% (17%)
1041	gene_357_ZP_00349618.1|_COG0827:_Adenine-specific_DNA_methylase_[Haemophilus_influenzae_R2846]1	56 kDa	100% (13%)	100% (9.1%)
1042	gene_1362_ZP_00155127.2|_COG0161:_Adenosylmethionine-8-amino-7-oxononanoate_aminotransferase_[Haemophilus_influenzae_R2846]1	48 kDa	100% (13%)	100% (16%)
1043	gene_351_ZP_00155334.1|_COG1509:_Lysine_2,3-aminomutase_[Haemophilus_influenzae_R2846]1	39 kDa	100% (13%)	100% (11%)
1044	gene_17_YP_001290461.1|_ribosomal-protein-alanine_N-acetyltransferase_[Haemophilus_influenzae_PittEE]1	17 kDa	98% (13%)	100% (14%)
1045	gene_358_YP_001290138.1|_Histidine_Kinase_[Haemophilus_influenzae_PittEE]1	88 kDa	100% (13%)	100% (11%)
1046	gene_903_YP_248570.1|_GTP-binding_protein_TypA/_BipA_[Haemophilus_influenzae_86-028NP]1	68 kDa	100% (13%)	100% (11%)
1047	gene_699_YP_001291412.1|_hypothetical_protein_CGSHiEE_08650_[Haemophilus_influenzae_PittEE]1	66 kDa	100% (13%)	100% (12%)
1048	gene_1426_ZP_00349567.1|_COG0464:_ATPases_of_the_AAA+_class_[Haemophilus_influenzae_R2846]1	27 kDa	100% (13%)	100% (19%)
1049	gene_145_ZP_00154352.2|_COG0329:_Dihydrodipicolinate_synthase/N-acetylneuraminate_lyase_[Haemophilus_influenzae_R2846]1	32 kDa	100% (13%)	100% (18%)
1050	gene_1350_ZP_00155139.2|_COG3101:_Uncharacterized_protein_conserved_in_bacteria_[Haemophilus_influenzae_R2846]1	21 kDa	98% (13%)	100% (29%)
1051	gene_1752_YP_249442.1|_exoribonuclease_II_[Haemophilus_influenzae_86-028NP]1	76 kDa	100% (13%)	100% (15%)
1052	gene_131_ZP_00154375.1|_COG0626:_Cystathionine_beta-lyases/cystathionine_gamma-synthases_[Haemophilus_influenzae_R2846]1	44 kDa	100% (13%)	100% (16%)
1053	gene_1013_YP_001291143.1|_beta-hexosaminidase_[Haemophilus_influenzae_PittEE]1	40 kDa	100% (13%)	100% (14%)
1054	gene_572_AAA84948.1|_LPS_biosynthesis_related_protein1	40 kDa	100% (13%)	100% (13%)
1055	gene_1605_ZP_00154927.1|_COG0732:_Restriction_endonuclease_S_subunits_[Haemophilus_influenzae_R2846]1	52 kDa	100% (13%)	100% (16%)
1056	gene_1056_ZP_01783856.1|_tRNA_modification_GTPase_TrmE_[Haemophilus_influenzae_22.1-21]1	49 kDa	100% (13%)	100% (9.5%)
1057	gene_610_YP_001291491.1|_periplasmic_negative_regulator_of_sigmaE_[Haemophilus_influenzae_PittEE]1	22 kDa	100% (13%)	100% (28%)
1058	gene_465_YP_001290033.1|_penicillin-binding_protein_1A_[Haemophilus_influenzae_PittEE]1	96 kDa	100% (13%)	100% (12%)
1059	gene_1620_YP_249317.1|_hypothetical_protein_NTHI1899_[Haemophilus_influenzae_86-028NP]1	66 kDa	100% (13%)	100% (8.2%)
1060	gene_1230_YP_001290953.1|_predicted_PP-loop_superfamily_ATPase_[Haemophilus_influenzae_PittEE]1	26 kDa	100% (13%)	100% (22%)
1061	gene_426_ZP_01784562.1|_predicted_phosphohydrolase_[Haemophilus_influenzae_22.1-21]1	32 kDa	100% (13%)	98% (6.6%)
1062	gene_901_YP_248568.1|_hypothetical_protein_NTHI1031_[Haemophilus_influenzae_86-028NP]1	27 kDa	100% (13%)	95% (13%)
1063	gene_227_ZP_00156059.1|_COG0610:_Type_I_site-specific_restriction-modification_system,_R__(restriction)_subunit_and_related_helicases_[Haemophilus__influenzae_R2866]1	119 kDa	100% (13%)	100% (12%)
1064	gene_1563_ZP_01790034.1|_threonyl-tRNA_synthetase_[Haemophilus_influenzae_PittAA]1	74 kDa	100% (13%)	100% (15%)
1065	gene_1386_ZP_01785497.1|_DNA_topoisomerase_IV_subunit_A_[Haemophilus_influenzae_22.1-21]1	33 kDa	100% (13%)	100% (14%)
1066	gene_410_YP_001292341.1|_cell_envelope_integrity_inner_membrane_protein_TolA_[Haemophilus_influenzae_PittGG]1	46 kDa	100% (13%)	100% (15%)
1067	gene_439_ZP_01790300.1|_23S_rRNA_pseudouridylate_synthase_C_[Haemophilus_influenzae_PittAA]1	37 kDa	100% (13%)	100% (20%)
1068	gene_1308_ZP_01790824.1|_hypothetical_protein_CGSHiAA_03163_[Haemophilus_influenzae_PittAA]1	35 kDa	100% (13%)	100% (9.8%)
1069	gene_751_YP_001290237.1|_predicted_soluble_lytic_transglycosylase_fused_to_an_ABC-type_amino_acid-binding_protein_[Haemophilus_influenzae_PittEE]1	29 kDa	100% (13%)	100% (15%)
1070	gene_74_NP_438238.1|_ATPase_[Haemophilus_influenzae_Rd_KW20]1	18 kDa	100% (13%)	100% (26%)
1071	gene_1574_YP_001290649.1|_hypothetical_protein_CGSHiEE_04305_[Haemophilus_influenzae_PittEE]1	80 kDa	100% (13%)	100% (6.9%)
1072	gene_1353_ZP_00349591.1|_COG0790:_FOG:_TPR_repeat,_SEL1_subfamily_[Haemophilus_influenzae_R2846]1	29 kDa	100% (13%)	100% (25%)
1073	gene_460_ZP_01784605.1|_competence_protein_E_[Haemophilus_influenzae_22.1-21]1	49 kDa	100% (13%)	100% (13%)
1074	gene_100_YP_001599311.1|_hypothetical_protein_NMCC_1180_[Neisseria_meningitidis_053442]1	60 kDa	100% (13%)	100% (14%)
1075	gene_431_ZP_01794294.1|_pyridoxine_kinase_[Haemophilus_influenzae_PittII]1	50 kDa	100% (13%)	100% (11%)
1076	gene_1365_YP_001290827.1|_dithiobiotin_synthetase_[Haemophilus_influenzae_PittEE]1	25 kDa	93% (13%)	100% (27%)
1077	gene_480_YP_001290018.1|_DNA_polymerase_III_subunit_delta'_[Haemophilus_influenzae_PittEE]1	37 kDa	100% (13%)	99% (11%)
1078	gene_1383_ZP_01793228.1|_5-methylaminomethyl-2-thiouridine_methyltransferase_[Haemophilus_influenzae_PittHH]1	76 kDa	100% (13%)	100% (13%)
1079	gene_98_ZP_00154818.2|_COG0527:_Aspartokinases_[Haemophilus_influenzae_R2846]1	88 kDa	100% (13%)	100% (12%)
1080	gene_314_ZP_00154473.1|_COG2267:_Lysophospholipase_[Haemophilus_influenzae_R2846]1	25 kDa	100% (13%)	100% (30%)
1081	gene_921_ZP_00155830.2|_COG0142:_Geranylgeranyl_pyrophosphate_synthase_[Haemophilus_influenzae_R2846]1	36 kDa	100% (12%)	100% (12%)
1082	gene_1754_YP_249444.1|_peptide_chain_release_factor_3_[Haemophilus_influenzae_86-028NP]1	50 kDa	100% (12%)	100% (16%)
1083	gene_535_YP_001289964.1|_potassium-tellurite_ethidium_and_proflavin_transporter_[Haemophilus_influenzae_PittEE]1	35 kDa	98% (12%)	100% (17%)
1084	gene_1604_ZP_01793453.1|_transcription_elongation_factor_NusA_[Haemophilus_influenzae_PittHH]1	52 kDa	100% (12%)	100% (12%)
1085	gene_464_ZP_01795988.1|_competence_protein_A_[Haemophilus_influenzae_R3021]1	36 kDa	100% (12%)	95% (6.4%)
1086	gene_712_YP_001291400.1|_hypothetical_protein_CGSHiEE_08590_[Haemophilus_influenzae_PittEE]1	33 kDa	100% (12%)	100% (14%)
1087	gene_452_ZP_01791973.1|_sodium/proton_antiporter_[Haemophilus_influenzae_PittHH]1	57 kDa	100% (12%)	100% (16%)
1088	gene_715_ZP_01789495.1|_hemoglobin-binding_protein_[Haemophilus_influenzae_3655]1	121 kDa	100% (12%)	100% (16%)
1089	gene_978_ZP_01783940.1|_glycyl-tRNA_synthetase_alpha_subunit_[Haemophilus_influenzae_22.1-21]1	34 kDa	100% (12%)	100% (18%)
1090	gene_1561_ZP_01790032.1|_hypothetical_protein_CGSHiAA_06014_[Haemophilus_influenzae_PittAA]1	90 kDa	100% (12%)	100% (12%)
1091	gene_1392_ZP_00155098.2|_COG0725:_ABC-type_molybdate_transport_system,_periplasmic_component_[Haemophilus_influenzae_R2846]1	27 kDa	100% (12%)	100% (29%)
1092	gene_732_YP_248416.1|_NAD(P)H-dependent_glycerol-3-phosphate_dehydrogenase_[Haemophilus_influenzae_86-028NP]1	36 kDa	100% (12%)	99% (13%)
1093	gene_598_NP_438727.1|_DNA-binding_transcriptional_repressor_FabR_[Haemophilus_influenzae_Rd_KW20]1	23 kDa	99% (12%)	100% (18%)
1094	gene_1145_YP_001291031.1|_conserved_hypothetical_Na(+)/H(+)_antiporter_[Haemophilus_influenzae_PittEE]1	50 kDa	100% (12%)	95% (8.8%)
1095	gene_1347_ZP_00155140.2|_hypothetical_protein_Hflu103000958_[Haemophilus_influenzae_R2846]1	25 kDa	100% (12%)	100% (21%)
1096	gene_710_ZP_01795074.1|_selenocysteine_synthase_[Haemophilus_influenzae_PittII]1	51 kDa	100% (12%)	100% (11%)
1097	gene_1144_ZP_01788899.1|_Xylose_operon_regulatory_protein_[Haemophilus_influenzae_3655]1	45 kDa	100% (12%)	100% (15%)
1098	gene_1709_ZP_00154586.1|_COG4656:_Predicted_NADH:ubiquinone_oxidoreductase,_subunit_RnfC_[Haemophilus_influenzae_R2846]1	72 kDa	100% (12%)	100% (18%)
1099	gene_1585_ZP_00154911.1|_COG1177:_ABC-type_spermidine/putrescine_transport_system,_permease_component_II_[Haemophilus_influenzae_R2846]1	28 kDa	95% (12%)	100% (28%)
1100	gene_1154_ZP_00155620.2|_COG0274:_Deoxyribose-phosphate_aldolase_[Haemophilus_influenzae_R2846]1	24 kDa	100% (12%)	100% (13%)
1101	gene_482_YP_001290016.1|_pyrimidine_regulatory_protein_PyrR_[Haemophilus_influenzae_PittEE]1	40 kDa	100% (12%)	100% (10%)
1102	gene_57_YP_001290424.1|_mannonate_dehydratase_[Haemophilus_influenzae_PittEE]1	35 kDa	99% (12%)	100% (11%)
1103	gene_1739_YP_249429.1|_oligoribonuclease_[Haemophilus_influenzae_86-028NP]1	21 kDa	100% (12%)	100% (23%)
1104	gene_1149_ZP_00156952.2|_COG4213:_ABC-type_xylose_transport_system,_periplasmic_component_[Haemophilus_influenzae_R2866]1	36 kDa	100% (12%)	100% (14%)
1105	gene_6_ZP_00157507.2|_COG0194:_Guanylate_kinase_[Haemophilus_influenzae_R2866]1	23 kDa	100% (12%)	100% (22%)
1106	gene_468_NP_438604.1|_recombination_protein_RecR_[Haemophilus_influenzae_Rd_KW20]1	22 kDa	99% (12%)	100% (16%)
1107	gene_779_NP_438907.1|_glycerol-3-phosphate_acyltransferase_[Haemophilus_influenzae_Rd_KW20]1	93 kDa	100% (12%)	100% (12%)
1108	gene_1226_YP_001290957.1|_DNA-dependent_helicase_II_[Haemophilus_influenzae_PittEE]1	84 kDa	100% (12%)	100% (14%)
1109	gene_124_YP_001290362.1|_possible_SAM-dependent_methyltransferase_[Haemophilus_influenzae_PittEE]1	81 kDa	100% (12%)	100% (8.0%)
1110	gene_894_ZP_00155859.2|_COG0749:_DNA_polymerase_I_-_3'-5'_exonuclease_and_polymerase_domains_[Haemophilus_influenzae_R2846]1	104 kDa	100% (12%)	100% (6.6%)
1111	gene_1315_ZP_00154579.2|_COG2831:_Hemolysin_activation/secretion_protein_[Haemophilus_influenzae_R2846]1	61 kDa	100% (12%)	100% (20%)
1112	gene_425_ZP_01790315.1|_cyclic_3',5'-adenosine_monophosphate_phosphodiesterase_[Haemophilus_influenzae_PittAA]1	24 kDa	99% (12%)	100% (23%)
1113	gene_1160_ZP_00155614.1|_COG1173:_ABC-type_dipeptide/oligopeptide/nickel_transport_systems,_permease_components_[Haemophilus_influenzae_R2846]1	35 kDa	100% (12%)	100% (10%)
1114	gene_1209_ZP_01796816.1|_para-aminobenzoate_synthase_component_I_[Haemophilus_influenzae_R3021]1	38 kDa	100% (12%)	100% (15%)
1115	gene_1444_NP_439618.1|_ABC_transporter_ATP-binding_protein_[Haemophilus_influenzae_Rd_KW20]1	68 kDa	100% (12%)	100% (9.8%)
1116	gene_758_YP_001291379.1|_prolyl-tRNA_synthetase_[Haemophilus_influenzae_PittEE]1	70 kDa	100% (12%)	100% (14%)
1117	gene_912_ZP_01793919.1|_undecaprenyl-phosphate_galactosephosphotransferase_[Haemophilus_influenzae_PittII]1	55 kDa	100% (12%)	100% (11%)
1118	gene_1435_YP_001290775.1|_hypothetical_protein_CGSHiEE_05005_[Haemophilus_influenzae_PittEE]1	52 kDa	100% (12%)	100% (11%)
1119	gene_1472_YP_249126.1|_hypothetical_protein_NTHI1675_[Haemophilus_influenzae_86-028NP]1	32 kDa	100% (12%)	100% (18%)
1120	gene_109_ZP_00154832.1|_COG0286:_Type_I_restriction-modification_system_methyltransferase_subunit_[Haemophilus_influenzae_R2846]1	90 kDa	100% (12%)	100% (16%)
1121	gene_1600_ZP_01786602.1|_bifunctional_chorismate_mutase/prephenate_dehydrogenase_[Haemophilus_influenzae_22.4-21]1	43 kDa	100% (12%)	100% (9.4%)
1122	gene_799_NP_438927.1|_cell_division_protein_[Haemophilus_influenzae_Rd_KW20]1	44 kDa	100% (12%)	100% (19%)
1123	gene_484_ZP_00155459.2|_COG2065:_Pyrimidine_operon_attenuation_protein/uracil_phosphoribosyltransferase_[Haemophilus_influenzae_R2846]1	20 kDa	100% (12%)	100% (21%)
1124	gene_1598_ZP_00154921.1|_COG5595:_Zn-ribbon-containing,_possibly_nucleic-acid-binding_protein_[Haemophilus_influenzae_R2846]1	23 kDa	100% (12%)	100% (17%)
1125	gene_1304_YP_248918.1|_putative_phosphate_permease_[Haemophilus_influenzae_86-028NP]1	44 kDa	100% (12%)	100% (23%)
1126	gene_44_NP_438209.1|_ABC_transporter_ATP-binding_protein_[Haemophilus_influenzae_Rd_KW20]1	68 kDa	100% (12%)	100% (13%)
1127	gene_1750_YP_001290485.1|_exoribonuclease_II_[Haemophilus_influenzae_PittEE]1	35 kDa	100% (12%)	100% (14%)
1128	gene_1580_ZP_01790052.1|_cytidine_deaminase_[Haemophilus_influenzae_PittAA]1	33 kDa	100% (12%)	100% (25%)
1129	gene_76_YP_001290405.1|_DNA_mismatch_repair_protein_[Haemophilus_influenzae_PittEE]1	72 kDa	100% (12%)	100% (14%)
1130	gene_1455_ZP_00155035.2|_COG0294:_Dihydropteroate_synthase_and_related_enzymes_[Haemophilus_influenzae_R2846]1	28 kDa	100% (12%)	100% (27%)
1131	gene_1197_ZP_00156999.2|_COG3118:_Thioredoxin_domain-containing_protein_[Haemophilus_influenzae_R2866]1	32 kDa	100% (12%)	100% (13%)
1132	gene_876_ZP_01792265.1|_nucleoid-associated_protein_NdpA_[Haemophilus_influenzae_PittHH]1	24 kDa	99% (12%)	100% (13%)
1133	gene_469_YP_248156.1|_DNA_topoisomerase_III_[Haemophilus_influenzae_86-028NP]1	74 kDa	100% (12%)	100% (15%)
1134	gene_654_ZP_01795018.1|_probable_ABC_transporter,_ATP-binding_protein_[Haemophilus_influenzae_PittII]1	71 kDa	100% (12%)	100% (17%)
1135	gene_571_YP_001289929.1|_dimethyladenosine_transferase_[Haemophilus_influenzae_PittEE]1	33 kDa	100% (12%)	100% (18%)
1136	gene_899_ZP_01787965.1|_23S_rRNA_(guanosine-2'-O-)-methyltransferase_[Haemophilus_influenzae_3655]1	90 kDa	100% (12%)	100% (14%)
1137	gene_677_ZP_00154435.2|_COG1120:_ABC-type_cobalamin/Fe3+-siderophores_transport_systems,_ATPase_components_[Haemophilus_influenzae_R2846]1	28 kDa	100% (11%)	100% (17%)
1138	gene_1537_ZP_00154863.2|_COG0547:_Anthranilate_phosphoribosyltransferase_[Haemophilus_influenzae_R2846]1	36 kDa	100% (11%)	100% (12%)
1139	gene_1124_ZP_00155644.1|_COG1127:_ABC-type_transport_system_involved_in_resistance_to_organic_solvents,_ATPase_component_[Haemophilus_influenzae_R2846]1	29 kDa	100% (11%)	100% (23%)
1140	gene_32_ZP_00154756.2|_COG3053:_Citrate_lyase_synthetase_[Haemophilus_influenzae_R2846]1	38 kDa	100% (11%)	100% (14%)
1141	gene_136_ZP_00154370.2|_COG0717:_Deoxycytidine_deaminase_[Haemophilus_influenzae_R2846]1	22 kDa	100% (11%)	100% (17%)
1142	gene_675_ZP_00349492.1|_COG0609:_ABC-type_Fe3+-siderophore_transport_system,_permease_component_[Haemophilus_influenzae_R2846]1	71 kDa	100% (11%)	100% (11%)
1143	gene_1628_YP_001290602.1|_transcription-repair_coupling_factor_[Haemophilus_influenzae_PittEE]1	130 kDa	100% (11%)	100% (12%)
1144	gene_737_ZP_01787418.1|_L-fucose_permease_[Haemophilus_influenzae_22.4-21]1	47 kDa	100% (11%)	94% (4.9%)
1145	gene_39_NP_438205.1|_penicillin-binding_protein_2_[Haemophilus_influenzae_Rd_KW20]1	74 kDa	100% (11%)	100% (10%)
1146	gene_1340_ZP_00155145.1|_COG0166:_Glucose-6-phosphate_isomerase_[Haemophilus_influenzae_R2846]1	25 kDa	100% (11%)	100% (22%)
1147	gene_1147_NP_439266.1|_D-xylose_ABC_transporter_permease_protein_[Haemophilus_influenzae_Rd_KW20]1	40 kDa	100% (11%)	100% (14%)
1148	gene_1266_ZP_00203139.1|_COG4171:_ABC-type_antimicrobial_peptide_transport_system,_permease_component_[Haemophilus_influenzae_R2866]1	33 kDa	95% (11%)	100% (36%)
1149	gene_854_YP_001291290.1|_aldose_1-epimerase_[Haemophilus_influenzae_PittEE]1	38 kDa	100% (11%)	100% (15%)
1150	gene_1191_YP_248815.1|_predicted_Na+/dicarboxylate_symporter_[Haemophilus_influenzae_86-028NP]1	46 kDa	100% (11%)	100% (21%)
1151	gene_323_YP_001290176.1|_putative_type_IV_pilin_secretion_protein_[Haemophilus_influenzae_PittEE]1	53 kDa	100% (11%)	100% (6.9%)
1152	gene_1326_ZP_00155156.2|_COG0128:_5-enolpyruvylshikimate-3-phosphate_synthase_[Haemophilus_influenzae_R2846]1	48 kDa	100% (11%)	100% (16%)
1153	gene_58_NP_438223.1|_integral_membrane_protein_possible_transporter_[Haemophilus_influenzae_Rd_KW20]1	45 kDa	100% (11%)	100% (29%)
1154	gene_1018_ZP_01796217.1|_putative_virulence_factor_MviN_[Haemophilus_influenzae_R3021]1	58 kDa	100% (11%)	100% (10%)
1155	gene_1758_YP_001290479.1|_predicted_branched-chain_amino_acid_permease_[Haemophilus_influenzae_PittEE]1	27 kDa	94% (11%)	100% (16%)
1156	gene_189_ABD78954.1|_Iga2_[Haemophilus_influenzae]1	119 kDa	100% (11%)	100% (11%)
1157	gene_1142_ZP_00155628.2|_COG0477:_Permeases_of_the_major_facilitator_superfamily_[Haemophilus_influenzae_R2846]1	44 kDa	100% (11%)	93% (6.1%)
1158	gene_1185_YP_001290992.1|_hypothetical_protein_CGSHiEE_06300_[Haemophilus_influenzae_PittEE]1	19 kDa	95% (11%)	100% (34%)
1159	gene_524_ZP_00155494.1|_COG1322:_Uncharacterized_protein_conserved_in_bacteria_[Haemophilus_influenzae_R2846]1	55 kDa	100% (11%)	100% (9.2%)
1160	gene_820_NP_438943.1|_50S_ribosomal_protein_L16_[Haemophilus_influenzae_Rd_KW20]1	15 kDa	100% (11%)	100% (32%)
1161	gene_381_ZP_01788338.1|_putative_ABC-type_nitrate/sulfonate/bicarbonate_transport_system,_permease_component_[Haemophilus_influenzae_3655]1	27 kDa	100% (11%)	96% (7.8%)
1162	gene_236_ZP_01792891.1|_Na+/H+_antiporter_[Haemophilus_influenzae_PittHH]1	39 kDa	100% (11%)	100% (14%)
1163	gene_3_ZP_00349516.1|_COG1200:_RecG-like_helicase_[Haemophilus_influenzae_R2846]1	78 kDa	100% (11%)	100% (14%)
1164	gene_1254_ZP_01794871.1|_single-stranded-DNA-specific_exonuclease_RecJ_[Haemophilus_influenzae_PittII]1	64 kDa	100% (11%)	100% (11%)
1165	gene_685_YP_001291428.1|_glycerol_kinase_[Haemophilus_influenzae_PittEE]1	56 kDa	100% (11%)	100% (5.2%)
1166	gene_424_ZP_00156234.1|_COG1570:_Exonuclease_VII,_large_subunit_[Haemophilus_influenzae_R2866]1	49 kDa	100% (11%)	100% (10%)
1167	gene_298_ZP_00156126.2|_COG0814:_Amino_acid_permeases_[Haemophilus_influenzae_R2866]1	46 kDa	100% (11%)	100% (7.0%)
1168	gene_186_ZP_00154720.1|_COG1399:_Predicted_metal-binding,_possibly_nucleic_acid-binding_protein_[Haemophilus_influenzae_R2846]1	20 kDa	100% (11%)	100% (16%)
1169	gene_1318_YP_248931.1|_DNA_repair_protein_RadA_[Haemophilus_influenzae_86-028NP]1	49 kDa	100% (11%)	100% (16%)
1170	gene_289_ZP_01790891.1|_hypothetical_protein_CGSHiAA_01905_[Haemophilus_influenzae_PittAA]1	25 kDa	100% (11%)	100% (7.3%)
1171	gene_1504_YP_001290718.1|_fumarate/nitrate_reduction_transcriptional_regulator_[Haemophilus_influenzae_PittEE]1	29 kDa	100% (11%)	100% (13%)
1172	gene_660_YP_001291451.1|_probable_ABC_transporter,_ATP-binding_protein_[Haemophilus_influenzae_PittEE]1	61 kDa	100% (11%)	100% (6.9%)
1173	gene_942_YP_001291208.1|_gamma-glutamyl_kinase_[Haemophilus_influenzae_PittEE]1	40 kDa	100% (11%)	100% (17%)
1174	gene_1593_ZP_00154915.2|_COG0232:_dGTP_triphosphohydrolase_[Haemophilus_influenzae_R2846]1	53 kDa	100% (11%)	100% (14%)
1175	gene_62_YP_247717.1|_Uxu_operon_regulator_[Haemophilus_influenzae_86-028NP]1	29 kDa	100% (11%)	100% (13%)
1176	gene_1616_YP_001290611.1|_tellurite_resistance_protein_TehB_[Haemophilus_influenzae_PittEE]1	33 kDa	100% (11%)	100% (22%)
1177	gene_486_YP_248175.1|_hypothetical_protein_NTHI0592_[Haemophilus_influenzae_86-028NP]1	33 kDa	100% (11%)	100% (15%)
1178	gene_1302_YP_248916.1|_multifunctional_tRNA_nucleotidyl_transferase/2'3'-cyclic_phosphodiesterase/2'nucleotidase/phosphatase_[Haemophilus_influenzae_86-028NP]1	47 kDa	100% (11%)	100% (26%)
1179	gene_1161_ZP_01791272.1|_oligopeptide_permease_ABC_transporter_membrane_component_[Haemophilus_influenzae_PittAA]1	34 kDa	100% (11%)	100% (13%)
1180	gene_1094_YP_001291075.1|_predicted_PE--lipooligosaccharide_phosphorylethanolamine_transferase_[Haemophilus_influenzae_PittEE]1	59 kDa	100% (11%)	100% (15%)
1181	gene_277_ZP_00155275.1|_COG3850:_Signal_transduction_histidine_kinase,_nitrate/nitrite-specific_[Haemophilus_influenzae_R2846]1	65 kDa	100% (11%)	100% (15%)
1182	gene_1028_ZP_00156835.1|_COG0697:_Permeases_of_the_drug/metabolite_transporter_(DMT)_superfamily_[Haemophilus_influenzae_R2866]1	32 kDa	100% (11%)	100% (19%)
1183	gene_147_ZP_00349649.1|_COG1940:_Transcriptional_regulator/sugar_kinase_[Haemophilus_influenzae_R2866]1	32 kDa	100% (11%)	100% (9.3%)
1184	gene_72_YP_001290409.1|_probable_poly_polymerase_[Haemophilus_influenzae_PittEE]1	56 kDa	100% (11%)	100% (18%)
1185	gene_201_YP_001290294.1|_O-succinylbenzoic_acid--CoA_ligase_[Haemophilus_influenzae_PittEE]1	51 kDa	100% (11%)	100% (12%)
1186	gene_723_NP_438878.1|_heat_shock_protein_HtpX_[Haemophilus_influenzae_Rd_KW20]1	31 kDa	100% (11%)	100% (14%)
1187	gene_16_YP_001290462.1|_formate_dehydrogenase_accessory_protein_FdhE_[Haemophilus_influenzae_PittEE]1	34 kDa	100% (11%)	100% (18%)
1188	gene_85_YP_001290398.1|_anaerobic_ribonucleoside_triphosphate_reductase_[Haemophilus_influenzae_PittEE]1	80 kDa	100% (11%)	100% (8.1%)
1189	gene_527_ZP_01793115.1|_ribose_ABC_transporter_permease_protein_[Haemophilus_influenzae_PittHH]1	34 kDa	99% (11%)	100% (15%)
1190	gene_1172_ZP_01786018.1|_UDP-N-acetylmuramoyl-L-alanyl-D-glutamate_synthetase_[Haemophilus_influenzae_22.4-21]1	48 kDa	100% (11%)	100% (4.1%)
1191	gene_552_ZP_00155523.2|_COG0533:_Metal-dependent_proteases_with_possible_chaperone_activity_[Haemophilus_influenzae_R2846]1	37 kDa	100% (11%)	100% (20%)
1192	gene_1490_YP_001290732.1|_thiamine_biosynthesis_protein_ThiI_[Haemophilus_influenzae_PittEE]1	55 kDa	100% (11%)	100% (18%)
1193	gene_153_NP_438320.1|_HflC_[Haemophilus_influenzae_Rd_KW20]1	33 kDa	100% (11%)	100% (24%)
1194	gene_1038_ZP_01788106.1|_2-isopropylmalate_synthase_[Haemophilus_influenzae_3655]1	56 kDa	100% (10%)	100% (8.2%)
1195	gene_637_NP_438739.1|_30S_ribosomal_protein_S12_[Haemophilus_influenzae_Rd_KW20]1	14 kDa	99% (10%)	100% (19%)
1196	gene_81_YP_001290402.1|_inorganic_polyphosphate/ATP-NAD_kinase_[Haemophilus_influenzae_PittEE]1	33 kDa	100% (10%)	100% (13%)
1197	gene_523_ZP_01789274.1|_ribokinase_[Haemophilus_influenzae_3655]1	48 kDa	100% (10%)	100% (12%)
1198	gene_282_ZP_00349612.1|_COG1076:_DnaJ-domain-containing_proteins_1_[Haemophilus_influenzae_R2846]1	32 kDa	100% (10%)	100% (12%)
1199	gene_361_YP_001290135.1|_GTP_pyrophosphokinase_[Haemophilus_influenzae_PittEE]1	85 kDa	100% (10%)	100% (13%)
1200	gene_1465_CAI77661.1|_adhesin_[Haemophilus_influenzae]1	49 kDa	100% (10%)	100% (25%)
1201	gene_28_YP_247684.1|_CitXG_[Haemophilus_influenzae_86-028NP]1	52 kDa	100% (10%)	100% (14%)
1202	gene_1622_YP_001290607.1|_DNA_gyrase_subunit_A_[Haemophilus_influenzae_PittEE]1	98 kDa	100% (10%)	100% (24%)
1203	gene_1637_ZP_00154958.1|_COG0556:_Helicase_subunit_of_the_DNA_excision_repair_complex_[Haemophilus_influenzae_R2846]1	78 kDa	100% (10%)	100% (13%)
1204	gene_413_ZP_00156222.2|_COG0824:_Predicted_thioesterase_[Haemophilus_influenzae_R2866]1	16 kDa	99% (10%)	100% (28%)
1205	gene_1373_ZP_01793219.1|_putative_NAD(P)H_oxidoreductase_[Haemophilus_influenzae_PittHH]1	23 kDa	99% (10%)	100% (10%)
1206	gene_1554_YP_001290666.1|_hypothetical_protein_CGSHiEE_04430_[Haemophilus_influenzae_PittEE]1	36 kDa	99% (10%)	100% (16%)
1207	gene_1449_YP_249112.1|_D-alanyl-D-alanine_carboxypeptidase/endopeptidase_[Haemophilus_influenzae_86-028NP]1	52 kDa	100% (10%)	100% (10%)
1208	gene_1289_YP_248904.1|_phosphoribosylaminoimidazole_carboxylase_ATPase_subunit_[Haemophilus_influenzae_86-028NP]1	41 kDa	100% (10%)	100% (8.6%)
1209	gene_679_YP_001291432.1|_anaerobic_glycerol-3-phosphate_dehydrogenase_subunit_B_[Haemophilus_influenzae_PittEE]1	47 kDa	100% (10%)	100% (16%)
1210	gene_129_ZP_01791030.1|_UDP-N-acetylmuramoylalanine-D-glutamate_ligase-like_protein_[Haemophilus_influenzae_PittAA]1	50 kDa	100% (10%)	100% (18%)
1211	gene_1148_YP_001293024.1|_putative_sulfate_transport_protein_CysZ_[Haemophilus_influenzae_PittGG]1	56 kDa	100% (10%)	100% (11%)
1212	gene_873_YP_001291269.1|_nucleoid-associated_protein_NdpA_[Haemophilus_influenzae_PittEE]1	26 kDa	100% (10%)	100% (21%)
1213	gene_545_ZP_00349639.1|_COG0859:_ADP-heptose:LPS_heptosyltransferase_[Haemophilus_influenzae_R2846]1	39 kDa	100% (10%)	100% (23%)
1214	gene_1175_ZP_01788863.1|_D-alanine--D-alanine_ligase_[Haemophilus_influenzae_3655]1	52 kDa	100% (10%)	100% (7.8%)
1215	gene_1137_ZP_01788906.1|_hypothetical_protein_CGSHi3655_06414_[Haemophilus_influenzae1	11 kDa	93% (10%)	100% (37%)
1216	gene_1607_YP_001290621.1|_putative_type_I_restriction_enzyme_HindVIIP_R_protein_[Haemophilus__influenzae_PittEE]1	122 kDa	100% (10%)	100% (11%)
1217	gene_1104_YP_001291069.1|_ATP-dependent_RNA_helicase_HrpA_[Haemophilus_influenzae_PittEE]1	83 kDa	100% (10%)	100% (12%)
1218	gene_1108_NP_439231.1|_cytochrome_D_ubiquinol_oxidase_subunit_II_[Haemophilus_influenzae_Rd_KW20]1	42 kDa	100% (10%)	100% (10%)
1219	gene_379_YP_001290116.1|_putative_ABC-type_nitrate/sulfonate/bicarbonate_transport_system,_ATPase_component_[Haemophilus_influenzae_PittEE]1	22 kDa	99% (10%)	100% (22%)
1220	gene_1401_NP_439452.1|_carbonic_anhydrase_[Haemophilus_influenzae_Rd_KW20]1	26 kDa	99% (10%)	100% (20%)
1221	gene_583_ZP_00155552.2|_COG1218:_3'-Phosphoadenosine_5'-phosphosulfate_(PAPS)_3'-phosphatase_[Haemophilus_influenzae_R2846]1	31 kDa	98% (10%)	100% (21%)
1222	gene_1599_ZP_00154922.1|_COG0780:_Enzyme_related_to_GTP_cyclohydrolase_I_[Haemophilus_influenzae_R2846]1	33 kDa	99% (10%)	100% (8.6%)
1223	gene_941_NP_439060.1|_dihydrofolate_reductase_[Haemophilus_influenzae_Rd_KW20]1	19 kDa	100% (10.0%)	100% (33%)
1224	gene_479_ZP_00155455.2|_COG0084:_Mg-dependent_DNase_[Haemophilus_influenzae_R2846]1	29 kDa	98% (10.0%)	100% (24%)
1225	gene_498_ZP_00155471.2|_COG0131:_Imidazoleglycerol-phosphate_dehydratase_[Haemophilus_influenzae_R2846]1	41 kDa	100% (9.9%)	100% (19%)
1226	gene_692_ZP_01787662.1|_DNA-binding_transcriptional_regulator_IlvY_[Haemophilus_influenzae_22.4-21]1	34 kDa	100% (9.9%)	100% (15%)
1227	gene_878_YP_248548.1|_predicted_hydrolase_of_alkaline_phosphatase_superfamily_[Haemophilus_influenzae_86-028NP]1	68 kDa	100% (9.9%)	100% (7.0%)
1228	gene_1195_NP_439315.1|_cysteine/glutathione_ABC_transporter_membrane/ATP-binding_component_[Haemophilus_influenzae_Rd_KW20]1	66 kDa	100% (9.9%)	100% (8.2%)
1229	gene_908_AAL38657.1|_hypothetical_protein_HI0869_[Haemophilus_influenzae]1	35 kDa	100% (9.9%)	94% (6.2%)
1230	gene_1047_ZP_01793794.1|_50S_ribosomal_protein_L34_[Haemophilus_influenzae_PittII]1	103 kDa	100% (9.9%)	100% (5.8%)
1231	gene_643_ZP_01787442.1|_lysR-family_transcriptional_regulator_[Haemophilus_influenzae_22.4-21]1	33 kDa	100% (9.8%)	100% (13%)
1232	gene_271_ZP_01792801.1|_hypothetical_protein_CGSHiHH_00448_[Haemophilus_influenzae_PittHH]1	39 kDa	100% (9.8%)	100% (18%)
1233	gene_1577_ZP_00154903.2|_COG1530:_Ribonucleases_G_and_E_[Haemophilus_influenzae_R2846]1	56 kDa	100% (9.8%)	100% (7.9%)
1234	gene_1630_YP_249326.1|_predicted_P-loop_ATPase_fused_to_an_acetyltransferase_[Haemophilus_influenzae_86-028NP]1	75 kDa	100% (9.8%)	100% (7.9%)
1235	gene_125_ZP_01786978.1|_murein_transglycosylase_A_[Haemophilus_influenzae_22.4-21]1	41 kDa	100% (9.8%)	100% (11%)
1236	gene_1265_ZP_01783586.1|_peptide_ABC_transporter_ATP-binding_protein_[Haemophilus_influenzae_22.1-21]1	40 kDa	100% (9.7%)	100% (15%)
1237	gene_1736_ZP_01791132.1|_phosphoenolpyruvate-protein_phosphotransferase_[Haemophilus_influenzae_PittAA]1	64 kDa	100% (9.7%)	100% (11%)
1238	gene_1132_ZP_01792122.1|_cytochrome_c-type_biogenesis_protein_CcmF_[Haemophilus_influenzae_PittHH]1	72 kDa	100% (9.7%)	100% (17%)
1239	gene_297_YP_001290187.1|_L-serine_deaminase_[Haemophilus_influenzae_PittEE]1	50 kDa	100% (9.7%)	100% (12%)
1240	gene_1579_ZP_01791726.1|_hypothetical_protein_CGSHiHH_08915_[Haemophilus_influenzae_PittHH]1	37 kDa	100% (9.7%)	100% (12%)
1241	gene_847_ZP_01790485.1|_argininosuccinate_lyase_[Haemophilus_influenzae_PittAA]1	51 kDa	100% (9.6%)	100% (22%)
1242	gene_1693_YP_001290543.1|_molybdopterin_synthase_small_subunit_[Haemophilus_influenzae_PittEE]1	47 kDa	100% (9.6%)	100% (13%)
1243	gene_787_ZP_01786279.1|_predicted_membrane-bound_metallopeptidase_[Haemophilus_influenzae_22.4-21]1	46 kDa	99% (9.5%)	100% (12%)
1244	gene_1039_NP_439150.1|_3-isopropylmalate_dehydrogenase_[Haemophilus_influenzae_Rd_KW20]1	39 kDa	100% (9.5%)	100% (11%)
1245	gene_448_ZP_01788402.1|_predicted_O-methyltransferase_[Haemophilus_influenzae_3655]1	26 kDa	98% (9.5%)	100% (16%)
1246	gene_1439_YP_001290772.1|_3-hydroxydecanoyl-ACP_dehydratase_[Haemophilus_influenzae_PittEE]1	66 kDa	100% (9.5%)	100% (6.4%)
1247	gene_1155_ZP_00155619.1|_COG0606:_Predicted_ATPase_with_chaperone_activity_[Haemophilus_influenzae_R2846]1	56 kDa	100% (9.4%)	100% (21%)
1248	gene_272_ZP_01790874.1|_heme/hemopexin-binding_protein_C_[Haemophilus_influenzae_PittAA]1	79 kDa	100% (9.4%)	100% (9.3%)
1249	gene_1387_ZP_01797649.1|_glutaredoxin_1_[Haemophilus_influenzae_R3021]1	43 kDa	100% (9.4%)	100% (12%)
1250	gene_994_ZP_00155763.2|_COG1327:_Predicted_transcriptional_regulator,_consists_of_a_Zn-ribbon_and_ATP-cone_domains_[Haemophilus_influenzae_R2846]1	17 kDa	100% (9.4%)	100% (20%)
1251	gene_1691_YP_001290545.1|_carboxy-terminal_protease_[Haemophilus_influenzae_PittEE]1	79 kDa	100% (9.4%)	100% (11%)
1252	gene_1042_ZP_01789877.1|_isopropylmalate_isomerase_large_subunit_[Haemophilus_influenzae__PittAA]1	187 kDa	100% (9.3%)	100% (13%)
1253	gene_1240_YP_001290944.1|_transcriptional_regulator_CysB_[Haemophilus_influenzae_PittEE]1	36 kDa	99% (9.3%)	100% (12%)
1254	gene_114_ZP_00154837.2|_COG4536:_Putative_Mg2+_and_Co2+_transporter_CorB_[Haemophilus_influenzae_R2846]1	47 kDa	100% (9.3%)	100% (21%)
1255	gene_1194_ZP_01786040.1|_cysteine/glutathione_ABC_transporter_membrane/ATP-binding_component_[Haemophilus_influenzae_22.4-21]1	44 kDa	100% (9.3%)	100% (5.1%)
1256	gene_1215_YP_001290966.1|_arginine_transporter_permease_subunit_ArtM_[Haemophilus_influenzae_PittEE]1	25 kDa	100% (9.3%)	94% (9.7%)
1257	gene_188_YP_001290328.1|_3-oxoacyl-(acyl_carrier_protein)_synthase_III_[Haemophilus_influenzae_PittEE]1	32 kDa	94% (9.2%)	100% (17%)
1258	gene_726_ZP_00156524.1|_COG0168:_Trk-type_K+_transport_systems,_membrane_components_[Haemophilus_influenzae_R2866]1	53 kDa	100% (9.2%)	100% (20%)
1259	gene_867_NP_438991.2|_monofunctional_biosynthetic_peptidoglycan_transglycosylase_[Haemophilus_influenzae_Rd_KW20]1	29 kDa	98% (9.2%)	100% (18%)
1260	gene_1641_ZP_00154961.2|_COG3955:_Exopolysaccharide_biosynthesis_protein_[Haemophilus_influenzae_R2846]1	25 kDa	100% (9.2%)	100% (9.7%)
1261	gene_743_YP_001290264.1|_ATP-dependent_helicase_HepA_[Haemophilus_influenzae_PittEE]1	101 kDa	100% (9.2%)	100% (9.5%)
1262	gene_544_ZP_00349638.1|_COG2364:_Predicted_membrane_protein_[Haemophilus_influenzae_R2846]1	24 kDa	99% (9.2%)	100% (24%)
1263	gene_687_ZP_00154551.1|_COG4973:_Site-specific_recombinase_XerC_[Haemophilus_influenzae_R2846]1	34 kDa	100% (9.2%)	100% (15%)
1264	gene_529_YP_001289970.1|_ribokinase_[Haemophilus_influenzae_PittEE]1	32 kDa	100% (9.2%)	94% (6.2%)
1265	gene_134_ZP_01797033.1|_cystathionine_beta-lyase_[Haemophilus_influenzae_R3021]1	45 kDa	94% (9.1%)	100% (11%)
1266	gene_1488_YP_001290734.1|_exodeoxyribonuclease_VII_small_subunit_[Haemophilus_influenzae_PittEE]1	32 kDa	100% (9.1%)	100% (14%)
1267	gene_1248_ZP_01794877.1|_arginine_repressor_[Haemophilus_influenzae_PittII]1	33 kDa	100% (9.1%)	100% (10%)
1268	gene_190_ABD78955.1|_HI0184-like_protein_[Haemophilus_influenzae]1	31 kDa	94% (9.1%)	100% (12%)
1269	gene_79_ZP_00154799.1|_COG1391:_Glutamine_synthetase_adenylyltransferase_[Haemophilus_influenzae_R2846]1	113 kDa	100% (9.1%)	100% (8.7%)
1270	gene_929_YP_001291219.1|_serine_hydroxymethyltransferase_[Haemophilus_influenzae_PittEE]1	33 kDa	98% (9.0%)	100% (18%)
1271	gene_1187_NP_439309.1|_hypothetical_protein_HI1151_[Haemophilus_influenzae_Rd_KW20]1	21 kDa	98% (9.0%)	100% (20%)
1272	gene_1040_ZP_01788109.1|_isopropylmalate_isomerase_large_subunit_[Haemophilus_influenzae_3655]1	51 kDa	100% (9.0%)	100% (28%)
1273	gene_143_ZP_01793551.1|_N-acetylglucosamine-6-phosphate_deacetylase_[Haemophilus_influenzae_PittHH]1	42 kDa	100% (8.9%)	100% (19%)
1274	gene_1173_ZP_01786019.1|_UDP-N-acetylmuramoyl-L-alanyl-D-glutamate_synthetase_[Haemophilus_influenzae_22.4-21]1	45 kDa	94% (8.9%)	100% (20%)
1275	gene_890_ZP_00202023.1|_COG0477:_Permeases_of_the_major_facilitator_superfamily_[Haemophilus_influenzae_R2846]1	50 kDa	100% (8.9%)	100% (9.7%)
1276	gene_550_YP_001289951.1|_tyrosine-specific_transport_protein_2_[Haemophilus_influenzae_PittEE]1	43 kDa	100% (8.9%)	100% (9.9%)
1277	gene_642_ZP_00154470.1|_COG2249:_Putative_NADPH-quinone_reductase_(modulator_of_drug_activity_B)_[Haemophilus_influenzae_R2846]1	22 kDa	98% (8.9%)	100% (29%)
1278	gene_1168_BAD52376.1|_penicillin-binding_protein_3_[Haemophilus_influenzae]1	67 kDa	100% (8.9%)	100% (15%)
1279	gene_8_ZP_00157509.2|_COG1022:_Long-chain_acyl-CoA_synthetases_(AMP-forming)_[Haemophilus_influenzae_R2866]1	69 kDa	100% (8.8%)	100% (22%)
1280	gene_419_ZP_01792009.1|_conserved_hypothetical_acyltransferase_[Haemophilus_influenzae_PittHH]1	71 kDa	100% (8.8%)	100% (11%)
1281	gene_1181_ZP_01786027.1|_cell_division_protein_FtsZ_[Haemophilus_influenzae_22.4-21]1	44 kDa	100% (8.8%)	100% (12%)
1282	gene_1151_ZP_01796889.1|_xylulose_kinase_[Haemophilus_influenzae_R3021]1	53 kDa	100% (8.8%)	100% (12%)
1283	gene_1527_ZP_01791782.1|_fumarate_hydratase_[Haemophilus_influenzae_PittHH]1	30 kDa	100% (8.8%)	100% (11%)
1284	gene_414_YP_001290084.1|_probable_ATP-dependent_helicase_[Haemophilus_influenzae_PittEE]1	71 kDa	100% (8.7%)	100% (9.5%)
1285	gene_299_YP_001290185.1|_probable_cation-transporting_ATPase_[Haemophilus_influenzae_PittEE]1	74 kDa	100% (8.7%)	100% (6.4%)
1286	gene_137_ZP_01795610.1|_deoxycytidine_triphosphate_deaminase_[Haemophilus_influenzae_PittII]1	45 kDa	100% (8.7%)	98% (9.7%)
1287	gene_628_YP_001289887.1|_hemoglobin-haptoglobin_binding_protein_B_[Haemophilus_influenzae_PittEE]1	61 kDa	100% (8.7%)	100% (11%)
1288	gene_1478_ZP_01785237.1|_molybdopterin_biosynthesis_protein_MoeB_[Haemophilus_influenzae_22.1-21]1	44 kDa	100% (8.7%)	100% (21%)
1289	gene_243_YP_001290238.1|_preprotein_translocase_subunit_SecF_[Haemophilus_influenzae_PittEE]1	70 kDa	100% (8.6%)	100% (20%)
1290	gene_1536_ZP_01790009.1|_bifunctional_indole-3-glycerol_phosphate_synthase/phosphoribosylanthranilate_isomerase_[Haemophilus_influenzae_PittAA]1	53 kDa	100% (8.6%)	100% (13%)
1291	gene_865_YP_001291279.1|_putative_soluble_lytic_murein_transglycosylase_[Haemophilus_influenzae_PittEE]1	69 kDa	100% (8.6%)	100% (9.4%)
1292	gene_674_YP_001291438.1|_putative_ferric_siderophore_receptor_[Haemophilus_influenzae_PittEE]1	79 kDa	100% (8.6%)	100% (9.0%)
1293	gene_1126_ZP_01789958.1|_heme_exporter_protein_A_[Haemophilus_influenzae_PittAA]1	8 kDa	99% (8.6%)	100% (59%)
1294	gene_1487_YP_001291695.1|_1-deoxy-D-xylulose-5-phosphate_synthase_[Haemophilus_influenzae_PittGG]1	66 kDa	100% (8.6%)	100% (14%)
1295	gene_946_ZP_00156766.1|_COG0207:_Thymidylate_synthase_[Haemophilus_influenzae_R2866]1	32 kDa	100% (8.5%)	98% (12%)
1296	gene_698_YP_001291413.1|_hypothetical_protein_CGSHiEE_08655_[Haemophilus_influenzae_PittEE]1	142 kDa	100% (8.5%)	100% (6.1%)
1297	gene_1224_YP_001290958.1|_DNA-dependent_helicase_II_[Haemophilus_influenzae_PittEE]1	32 kDa	100% (8.5%)	100% (28%)
1298	gene_1656_YP_001290576.1|_DNA_polymerase_III_subunits_gamma_and_tau_[Haemophilus_influenzae_PittEE]1	53 kDa	100% (8.5%)	100% (11%)
1299	gene_51_YP_001290430.1|_hypothetical_protein_CGSHiEE_03085_[Haemophilus_influenzae_PittEE]1	40 kDa	94% (8.5%)	100% (15%)
1300	gene_1741_YP_001290493.1|_PII_uridylyl-transferase_[Haemophilus_influenzae_PittEE]1	100 kDa	100% (8.5%)	100% (7.2%)
1301	gene_659_YP_001291452.1|_hypothetical_ABC_transporter,_ATP-binding_protein_[Haemophilus_influenzae_PittEE]1	65 kDa	100% (8.4%)	100% (9.8%)
1302	gene_1233_YP_001290950.1|_predicted_methyltransferase_[Haemophilus_influenzae_PittEE]1	34 kDa	100% (8.4%)	100% (9.1%)
1303	gene_94_ZP_00154814.2|_COG1052:_Lactate_dehydrogenase_and_related_dehydrogenases_[Haemophilus_influenzae_R2846]1	29 kDa	100% (8.4%)	100% (26%)
1304	gene_778_NP_438906.1|_NADH_dehydrogenase_[Haemophilus_influenzae_Rd_KW20]1	49 kDa	100% (8.3%)	100% (18%)
1305	gene_172_ZP_01789327.1|_SfhB_[Haemophilus_influenzae_3655]1	37 kDa	100% (8.3%)	100% (13%)
1306	gene_428_AAF97575.1|AF260361_1_outer_membrane_protein_P1_[Haemophilus_influenzae]1	49 kDa	100% (8.3%)	100% (12%)
1307	gene_1425_YP_001290780.1|_predicted_serine/threonine_protein_phosphatase_family_protein_[Haemophilus_influenzae_PittEE]1	33 kDa	100% (8.3%)	100% (27%)
1308	gene_1551_ZP_00154875.2|_COG0642:_Signal_transduction_histidine_kinase_[Haemophilus_influenzae_R2846]1	50 kDa	99% (8.2%)	100% (12%)
1309	gene_1236_YP_001290948.1|_transcriptional_regulator_CysB_[Haemophilus_influenzae_PittEE]1	42 kDa	100% (8.2%)	100% (9.8%)
1310	gene_1427_ZP_00349566.1|_COG0464:_ATPases_of_the_AAA+_class_[Haemophilus_influenzae_R2846]1	17 kDa	98% (8.2%)	100% (22%)
1311	gene_1496_YP_001290726.1|_aspartate-semialdehyde_dehydrogenase_[Haemophilus_influenzae_PittEE]1	35 kDa	94% (8.2%)	100% (17%)
1312	gene_1548_NP_439533.1|_phosphate_ABC_transporter_permease_protein_[Haemophilus_influenzae_Rd_KW20]1	31 kDa	99% (8.2%)	100% (12%)
1313	gene_1578_ZP_01791727.1|_cytidine_deaminase_[Haemophilus_influenzae_PittHH]1	55 kDa	98% (8.1%)	100% (14%)
1314	gene_226_ZP_00201961.1|_COG3943:_Virulence_protein_[Haemophilus_influenzae_R2846]1	39 kDa	100% (8.1%)	96% (6.3%)
1315	gene_530_ZP_00155500.1|_COG1609:_Transcriptional_regulators_[Haemophilus_influenzae_R2846]1	37 kDa	100% (8.1%)	100% (17%)
1316	gene_959_YP_001291191.1|_hypothetical_protein_CGSHiEE_07425_[Haemophilus_influenzae_PittEE]1	49 kDa	100% (8.1%)	100% (17%)
1317	gene_102_ZP_01789419.1|_iron(III)-transport_system_permease_protein_hFbpB_[Haemophilus_influenzae_3655]1	53 kDa	100% (8.1%)	99% (7.2%)
1318	gene_1434_ZP_01786570.1|_exodeoxyribonuclease_V_beta_chain_[Haemophilus_influenzae_22.4-21]1	50 kDa	100% (8.1%)	100% (12%)
1319	gene_627_YP_001291509.1|_predicted_membrane_protein_[Haemophilus_influenzae_PittEE]1	55 kDa	100% (8.1%)	100% (6.9%)
1320	gene_937_ZP_00202011.1|_COG0841:_Cation/multidrug_efflux_pump_[Haemophilus_influenzae_R2846]1	99 kDa	100% (8.1%)	100% (5.4%)
1321	gene_328_YP_001290170.1|_hypothetical_protein_CGSHiEE_01535_[Haemophilus_influenzae_PittEE]1	24 kDa	100% (8.0%)	100% (16%)
1322	gene_37_YP_001290442.1|_lipoprotein_[Haemophilus_influenzae_PittEE]1	32 kDa	100% (8.0%)	100% (12%)
1323	gene_1690_ZP_00154566.2|_COG2989:_Uncharacterized_protein_conserved_in_bacteria_[Haemophilus_influenzae_R2846]1	55 kDa	100% (8.0%)	100% (15%)
1324	gene_112_ZP_00154835.1|_COG0610:_Type_I_site-specific_restriction-modification_system,_R__(restriction)_subunit_and_related_helicases_[Haemophilus__influenzae_R2846]1	116 kDa	100% (7.9%)	100% (12%)
1325	gene_1423_ZP_00155058.2|_COG0631:_Serine/threonine_protein_phosphatase_[Haemophilus_influenzae_R2846]1	29 kDa	99% (7.9%)	100% (20%)
1326	gene_923_ZP_00155828.1|_COG1115:_Na+/alanine_symporter_[Haemophilus_influenzae_R2846]1	49 kDa	100% (7.9%)	100% (11%)
1327	gene_1237_YP_001290947.1|_succinyl-CoA_synthetase_alpha_subunit_[Haemophilus_influenzae_PittEE]1	30 kDa	100% (7.8%)	100% (18%)
1328	gene_445_ZP_00349674.1|_COG0477:_Permeases_of_the_major_facilitator_superfamily_[Haemophilus_influenzae_R2866]1	47 kDa	100% (7.8%)	100% (16%)
1329	gene_286_YP_001290198.1|_ribonuclease_BN_[Haemophilus_influenzae_PittEE]1	62 kDa	100% (7.8%)	100% (11%)
1330	gene_292_YP_001290192.1|_acyl-CoA_thioester_hydrolase_YfbB_[Haemophilus_influenzae_PittEE]1	29 kDa	99% (7.7%)	100% (16%)
1331	gene_477_YP_001290021.1|_hypothetical_protein_CGSHiEE_00730_[Haemophilus_influenzae_PittEE]1	49 kDa	100% (7.7%)	100% (24%)
1332	gene_1445_ZP_01788915.1|_putative_hydroxamate-type_ferrisiderophore_receptor_[Haemophilus_influenzae_3655]1	82 kDa	100% (7.6%)	100% (9.0%)
1333	gene_597_YP_248281.1|_transcription_elongation_factor_GreB_[Haemophilus_influenzae_86-028NP]1	19 kDa	99% (7.6%)	100% (17%)
1334	gene_471_YP_001290027.1|_1-phosphofructokinase_[Haemophilus_influenzae_PittEE]1	58 kDa	98% (7.6%)	100% (12%)
1335	gene_857_YP_248528.1|_HTH-type_transcriptional_regulator_GalR_[Haemophilus_influenzae_86-028NP]1	37 kDa	100% (7.5%)	100% (20%)
1336	gene_1247_ZP_01794878.1|_amidophosphoribosyltransferase_[Haemophilus_influenzae_PittII]1	56 kDa	100% (7.5%)	100% (12%)
1337	gene_1582_YP_001290641.1|_peptidase_T_[Haemophilus_influenzae_PittEE]1	46 kDa	100% (7.5%)	100% (17%)
1338	gene_1704_YP_249396.1|_predicted_membrane_protein_[Haemophilus_influenzae_86-028NP]1	83 kDa	100% (7.5%)	100% (7.5%)
1339	gene_278_ZP_00156105.1|_COG0812:_UDP-N-acetylmuramate_dehydrogenase_[Haemophilus_influenzae_R2866]1	38 kDa	100% (7.3%)	100% (10%)
1340	gene_615_YP_001291496.1|_potassium_transporter_peripheral_membrane_component_[Haemophilus_influenzae_PittEE]1	51 kDa	100% (7.3%)	100% (8.4%)
1341	gene_176_ZP_01789324.1|_pyruvate_formate-lyase_1_activating_enzyme_[Haemophilus_influenzae_3655]1	28 kDa	99% (7.3%)	100% (18%)
1342	gene_1239_YP_001290945.1|_ribosomal_large_subunit_pseudouridine_synthase_B_[Haemophilus_influenzae_PittEE]1	40 kDa	100% (7.3%)	100% (8.7%)
1343	gene_311_ZP_00154475.1|_COG0243:_Anaerobic_dehydrogenases,_typically_selenocysteine-containing_[Haemophilus_influenzae_R2846]1	91 kDa	100% (7.3%)	100% (12%)
1344	gene_4_ZP_00349517.1|_COG0317:_Guanosine_polyphosphate_pyrophosphohydrolases/synthetases_[Haemophilus_influenzae_R2846]1	80 kDa	100% (7.2%)	100% (9.1%)
1345	gene_708_YP_001291404.1|_DNA_mismatch_repair_protein_[Haemophilus_influenzae_PittEE]1	96 kDa	100% (7.2%)	100% (8.1%)
1346	gene_223_YP_247933.1|_putative_type_I_restriction-modification_system_methyltransferase_subunit_[Haemophilus_influenzae_86-028NP]1	57 kDa	100% (7.2%)	100% (9.5%)
1347	gene_274_NP_438433.1|_heme-hemopexin_utilization_protein_A_[Haemophilus_influenzae_Rd_KW20]1	99 kDa	100% (7.2%)	100% (8.5%)
1348	gene_855_YP_001291289.1|_galactokinase_[Haemophilus_influenzae_PittEE]1	42 kDa	100% (7.0%)	100% (11%)
1349	gene_217_ZP_00156051.1|_COG0338:_Site-specific_DNA_methylase_[Haemophilus_influenzae_R2866]1	33 kDa	99% (7.0%)	100% (8.0%)
1350	gene_1157_ZP_00155617.2|_COG2990:_Uncharacterized_protein_conserved_in_bacteria_[Haemophilus_influenzae_R2846]1	34 kDa	100% (6.9%)	100% (22%)
1351	gene_735_YP_248419.1|_possible_di-_and_tricarboxylate_transporter_[Haemophilus_influenzae_86-028NP]1	50 kDa	100% (6.9%)	100% (9.1%)
1352	gene_987_ZP_01789823.1|_cytochrome_c-type_biogenesis_protein_NrfE_[Haemophilus_influenzae_PittAA]1	71 kDa	100% (6.9%)	100% (9.0%)
1353	gene_258_AAB03707.1|_adhesion_and_penetration_protein1	155 kDa	100% (6.9%)	100% (7.9%)
1354	gene_387_NP_438523.1|_iron_(chelated)_transporter_ATP-binding_protein_[Haemophilus_influenzae_Rd_KW20]1	34 kDa	97% (6.9%)	100% (24%)
1355	gene_305_ZP_00156438.2|_COG2915:_Uncharacterized_protein_involved_in_purine_metabolism_[Haemophilus_influenzae_R2866]1	23 kDa	97% (6.8%)	100% (16%)
1356	gene_808_NP_246211.1|_hypothetical_protein_PM1274_[Pasteurella_multocida_subsp._multocida_str._Pm70]1	56 kDa	99% (6.8%)	100% (18%)
1357	gene_1358_YP_001290833.1|_hypothetical_protein_CGSHiEE_05370_[Haemophilus_influenzae_PittEE]1	31 kDa	100% (6.7%)	100% (23%)
1358	gene_229_ZP_01793053.1|_GTP_cyclohydrolase_II_[Haemophilus_influenzae_PittHH]1	68 kDa	100% (6.7%)	100% (7.5%)
1359	gene_294_YP_001290190.1|_alanine_aminotransferase_[Haemophilus_influenzae_PittEE]1	48 kDa	100% (6.6%)	100% (11%)
1360	gene_886_YP_001291259.1|_DNA_polymerase_I_[Haemophilus_influenzae_PittEE]1	29 kDa	100% (6.6%)	100% (12%)
1361	gene_1027_NP_439137.1|_sodium/panthothenate_symporter_[Haemophilus_influenzae_Rd_KW20]1	53 kDa	100% (6.6%)	100% (6.6%)
1362	gene_781_YP_001291359.1|_diaminopimelate_epimerase_[Haemophilus_influenzae_PittEE]1	30 kDa	99% (6.6%)	100% (18%)
1363	gene_23_YP_247679.1|_GTP-binding_protein_LepA_[Haemophilus_influenzae_86-028NP]1	66 kDa	100% (6.5%)	100% (9.5%)
1364	gene_250_ZP_01784357.1|_preprotein_translocase_subunit_SecF_[Haemophilus_influenzae_22.1-21]1	34 kDa	95% (6.5%)	100% (8.8%)
1365	gene_792_ZP_00155949.2|_COG0741:_Soluble_lytic_murein_transglycosylase_and_related_regulatory_proteins_(some_contain_LysM/invasin_domains)_[Haemophilus_influenzae_R2846]1	40 kDa	100% (6.4%)	100% (6.4%)
1366	gene_1459_YP_249121.1|_hypothetical_protein_NTHI1668_[Haemophilus_influenzae_86-028NP]1	50 kDa	100% (6.4%)	100% (6.6%)
1367	gene_574_CAA40221.1|_unnamed_protein_product_[Haemophilus_influenzae]1	35 kDa	100% (6.4%)	100% (8.1%)
1368	gene_70_ZP_01792399.1|_DNA_mismatch_repair_protein_[Haemophilus_influenzae_PittHH]1	90 kDa	100% (6.3%)	100% (4.1%)
1369	gene_1296_ZP_01786758.1|_multidrug_efflux_protein_[Haemophilus_influenzae_22.4-21]1	30 kDa	100% (6.3%)	100% (16%)
1370	gene_1441_YP_001290770.1|_30S_ribosomal_protein_S15_[Haemophilus_influenzae_PittEE]1	29 kDa	100% (6.2%)	100% (9.5%)
1371	gene_1730_ZP_01789368.1|_predicted_choline-glycine_betaine_transporter_[Haemophilus_influenzae_3655]1	73 kDa	99% (6.2%)	100% (7.9%)
1372	gene_731_YP_248415.1|_adenylate_cyclase_[Haemophilus_influenzae_86-028NP]1	98 kDa	100% (6.2%)	100% (16%)
1373	gene_952_YP_001291198.1|_30S_ribosomal_protein_S2_[Haemophilus_influenzae_PittEE]1	68 kDa	100% (6.1%)	100% (11%)
1374	gene_87_ZP_00154807.1|_COG2833:_Uncharacterized_protein_conserved_in_bacteria_[Haemophilus_influenzae_R2846]1	33 kDa	100% (5.9%)	100% (10%)
1375	gene_846_YP_001291298.1|_Hsp33-like_chaperonin_[Haemophilus_influenzae_PittEE]1	33 kDa	97% (5.8%)	100% (12%)
1376	gene_939_ZP_00155813.1|_COG0477:_Permeases_of_the_major_facilitator_superfamily_[Haemophilus_influenzae_R2846]1	56 kDa	100% (5.7%)	99% (3.5%)
1377	gene_648_YP_001291465.1|_shikimate_5-dehydrogenase_[Haemophilus_influenzae_PittEE]1	29 kDa	99% (5.5%)	100% (24%)
1378	gene_450_ZP_01791975.1|_phosphatidylserine_synthase_[Haemophilus_influenzae_PittHH]1	53 kDa	100% (5.5%)	100% (8.4%)
1379	gene_1376_ZP_01793222.1|_protease_IV_[Haemophilus_influenzae_PittHH]1	68 kDa	100% (5.0%)	100% (8.6%)
1380	gene_993_YP_001291161.1|_exodeoxyribonuclease_V_gamma_chain_[Haemophilus_influenzae_PittEE]1	129 kDa	100% (5.0%)	100% (10.0%)
1381	gene_1694_YP_001290542.1|_paraquat-inducible_protein_B-like_protein_[Haemophilus_influenzae_PittEE]1	97 kDa	100% (4.9%)	100% (6.9%)
1382	gene_1129_YP_001293006.1|_heme_exporter_protein_C_[Haemophilus_influenzae_PittGG]1	28 kDa	93% (4.9%)	100% (19%)
1383	gene_1562_ZP_01790033.1|_probable_zinc_protease_[Haemophilus_influenzae_PittAA]1	107 kDa	100% (4.8%)	100% (8.1%)
1384	gene_740_YP_001290261.1|_L-fuculokinase_[Haemophilus_influenzae_PittEE]1	52 kDa	99% (4.3%)	100% (4.9%)
1385	gene_281_ZP_00349611.1|_COG0042:_tRNA-dihydrouridine_synthase_[Haemophilus_influenzae_R2846]1	35 kDa	97% (4.2%)	100% (15%)
1386	gene_1724_ZP_01789362.1|_putative_lipooligosaccharide_flippase_[Haemophilus_influenzae_3655]1	46 kDa	100% (3.5%)	100% (7.7%)
1387	gene_249_YP_001290232.1|_hypothetical_protein_CGSHiEE_01890_[Haemophilus_influenzae_PittEE]1	39 kDa	100% (3.4%)	96% (4.6%)
1388	gene_1330_ZP_00349598.1|_COG0028:_Thiamine_pyrophosphate-requiring_enzymes_[acetolactate_synthase,_pyruvate_dehydrogenase_(cytochrome),_glyoxylate_carboligase,_phosphonopyruvate_	?	100% (0%)	100% (0%)
1389	gene_309_ZP_00156442.1|_COG1207:_N-acetylglucosamine-1-phosphate_uridyltransferase_(contains_nucleotidyltransferase_and_I-patch_acetyltransferase_domains)_[Haemophilus_influenzae	?	100% (0%)	100% (0%)
1390	gene_110_ZP_00154833.1|_COG2865:_Predicted_transcriptional_regulator_containing_an_HTH_domain_and_an_uncharacterized_domain_shared_with_the_mammalian_protein_Schlafen_[Haemophilu	?	99% (0%)	100% (0%)
1391	gene_767_ZP_00154504.2|_COG0028:_Thiamine_pyrophosphate-requiring_enzymes_[acetolactate_synthase,_pyruvate_dehydrogenase_(cytochrome),_glyoxylate_carboligase,_phosphonopyruvate_d	?	96% (0%)	100% (0%)
1392	gene_931_ZP_00155820.2|_COG0237:_Dephospho-CoA_kinase_[Haemophilus_influenzae_R2846]1	25 kDa	92% (0%)	100% (16%)
1393	gene_1418_ZP_00155062.1|_COG0462:_Phosphoribosylpyrophosphate_synthetase_[Haemophilus_influenzae_R2846]1	19 kDa	92% (0%)	100% (14%)
1394	gene_296_YP_001290188.1|_transcriptional_repressor_protein_MetJ_[Haemophilus_influenzae_PittEE]1	45 kDa	88% (0%)	100% (15%)
1395	gene_1280_YP_248895.1|_hypothetical_protein_NTHI1415_[Haemophilus_influenzae_86-028NP]1	26 kDa	81% (0%)	100% (24%)
1396	gene_106_ZP_00154829.1|_COG1393:_Arsenate_reductase_and_related_proteins,_glutaredoxin_family_[Haemophilus_influenzae_R2846]1	13 kDa	80% (0%)	100% (29%)
1397	gene_907_ZP_01792669.1|_hypothetical_protein_CGSHiHH_04865_[Haemophilus_influenzae_PittHH]1	29 kDa	73% (0%)	100% (8.4%)
1398	gene_427_YP_001292355.1|_hypothetical_protein_CGSHiGG_05175_[Haemophilus_influenzae1	10 kDa	72% (0%)	100% (14%)
1399	gene_1659_ZP_01792576.1|_uracil_phosphoribosyltransferase_[Haemophilus_influenzae_PittHH]1	28 kDa	62% (0%)	100% (13%)
1400	gene_1710_YP_001290523.1|_electron_transport_complex_protein_RnfD_[Haemophilus_influenzae_PittEE]1	39 kDa	49% (0%)	100% (5.0%)
1401	gene_1413_YP_001290792.1|_50S_ribosomal_protein_L35_[Haemophilus_influenzae_PittEE	10 kDa		100% (7.2)
1402	gene_1047_ZP_01793794.1|_50S_ribosomal_protein_L34_[Haemophilus_influenzae_PittII]1	5 kDa	100% (9.9%)	100% (5.8%)
